# Supplementary material for: Circulating miRNAs in maternal plasma as potential biomarkers of early pregnancy in sheep
Source: Front Genet. 2022 Aug 17;13:929477. doi: 10.3389/fgene.2022.929477 (PMC9428447; doi:10.3389/fgene.2022.929477)
Supplement: Supplementary file 2 [file DataSheet4.xlsx]

## Sheet: C12vsP12
Transcript Cluster ID	Transcript ID(Array Design)	G2 Bi-weight Avg Signal (log2)	G1 Bi-weight Avg Signal (log2)	Fold Change (linear) (G2 vs. G1)	ANOVA p-value (G2 vs. G1)
20528763	oar-miR-23b	1.46	0.95	1.42	0.019804
20518976	oar-miR-329a-5p	0.92	1.05	-1.1	0.027071
20528740	oar-let-7i	1.51	1.07	1.35	0.028503
20528755	oar-miR-19b	2.93	1.45	2.79	0.04126
20515503	oar-miR-21	1.28	0.98	1.22	0.046065
20519006	oar-miR-487b-3p	1	0.77	1.17	0.048208
20518955	oar-miR-370-3p	1.34	1.09	1.2	0.054983
20502239	oar-miR-431	1.06	0.93	1.1	0.055538
20518992	oar-miR-376d	1.14	1.05	1.07	0.056253
20518951	oar-miR-665-3p	0.81	0.99	-1.14	0.067458
20518953	oar-miR-433-3p	1	0.82	1.13	0.068161
20502242	oar-miR-136	1.04	0.86	1.14	0.077753
20528739	oar-let-7g	1.17	1.09	1.06	0.08325
20528760	oar-miR-22-3p	3.89	2.94	1.93	0.098249
20528762	oar-miR-23a	5.67	4.22	2.73	0.105297
20528736	oar-let-7a	1.43	1.13	1.24	0.110963
20519043	oar-miR-369-3p	1.06	0.87	1.14	0.1171
20518987	oar-miR-3958-3p	0.97	0.82	1.11	0.131697
20519004	oar-miR-381-3p	1.11	0.91	1.15	0.144288
20528741	oar-miR-103	6.3	4.96	2.53	0.15094
20519020	oar-miR-134-3p	1	0.91	1.06	0.152114
20528761	oar-miR-221	4.4	3.67	1.66	0.154253
20519013	oar-miR-3959-5p	0.85	1	-1.11	0.154685
20528767	oar-miR-27a	1.62	1.21	1.33	0.163676
20528752	oar-miR-191	6.55	6.01	1.46	0.16451
20519018	oar-miR-382-3p	0.87	1.18	-1.24	0.165347
20519029	oar-miR-154b-3p	1.04	1.12	-1.06	0.169894
20528748	oar-miR-150	3.06	2.43	1.55	0.178069
20519042	oar-miR-369-5p	0.84	1.12	-1.22	0.184873
20519041	oar-miR-412-5p	1.04	0.83	1.15	0.192813
20528769	oar-miR-30a-5p	2.75	2.11	1.55	0.196131
20528768	oar-miR-29b	0.75	0.9	-1.11	0.208808
20528743	oar-miR-107	5.96	5	1.95	0.21273
20518970	oar-miR-323a-5p	0.84	0.95	-1.08	0.212876
20519021	oar-miR-668-5p	1.8	1.43	1.29	0.220021
20518964	oar-miR-380-5p	0.88	1.03	-1.11	0.227311
20518959	oar-miR-379-3p	0.87	1.07	-1.15	0.227464
20519003	oar-miR-381-5p	0.87	0.95	-1.06	0.227898
20518968	oar-miR-1197-5p	1	1.1	-1.07	0.240735
20528773	oar-miR-30d	1.01	1.36	-1.28	0.241681
20528742	oar-miR-106b	3.05	2.44	1.53	0.243644
20518978	oar-miR-494-5p	0.74	0.92	-1.13	0.24538
20519031	oar-miR-496-3p	0.94	1.05	-1.08	0.249243
20528776	oar-miR-374a	1.11	1.08	1.02	0.254072
20518990	oar-miR-376c-5p	0.88	1.02	-1.1	0.255103
20518974	oar-miR-329b-5p	0.95	1.02	-1.05	0.261667
20528766	oar-miR-26b	0.93	0.96	-1.02	0.285026
20515501	oar-let-7b	5.75	5.36	1.31	0.285831
20528737	oar-let-7d	1.43	1.23	1.15	0.290734
20518969	oar-miR-1197-3p	0.9	0.91	-1.01	0.294312
20518998	oar-miR-376a-3p	1.17	1.02	1.11	0.29813
20519030	oar-miR-496-5p	0.87	0.78	1.06	0.298918
20528745	oar-miR-10b	0.9	1.01	-1.07	0.312375
20519009	oar-miR-544-5p	1.04	0.85	1.13	0.314539
20528774	oar-miR-362	0.91	1.01	-1.07	0.325781
20502240	oar-miR-127	0.73	0.86	-1.1	0.345985
20519007	oar-miR-539-5p	0.98	1.15	-1.13	0.355822
20518950	oar-miR-665-5p	0.83	0.89	-1.04	0.356121
20518984	oar-miR-495-5p	1.28	1.02	1.21	0.359115
20519038	oar-miR-409-5p	0.93	1.01	-1.06	0.3614
20519037	oar-miR-3957-3p	0.8	0.86	-1.04	0.36604
20528751	oar-miR-17-5p	3.62	2.81	1.76	0.387711
20528738	oar-let-7f	0.95	1.01	-1.04	0.388394
20528758	oar-miR-200c	1.44	1.15	1.22	0.389782
20518985	oar-miR-495-3p	0.94	0.97	-1.03	0.399667
20519032	oar-miR-377-5p	0.9	0.82	1.06	0.411158
20519033	oar-miR-377-3p	0.7	0.97	-1.21	0.423594
20518982	oar-miR-543-5p	0.85	0.83	1.01	0.433868
20519040	oar-miR-412-3p	0.9	0.88	1.01	0.435869
20518989	oar-miR-376e-3p	0.91	1.01	-1.07	0.437564
20518948	oar-miR-493-5p	0.9	1.03	-1.1	0.443865
20515505	oar-miR-125b	1.26	1.22	1.03	0.454717
20519011	oar-miR-655-5p	0.97	0.9	1.05	0.457377
20519002	oar-miR-3956-3p	1.15	0.99	1.12	0.481707
20519008	oar-miR-539-3p	0.91	1.01	-1.08	0.492791
20519023	oar-miR-485-5p	0.99	1.08	-1.07	0.503897
20518956	oar-miR-3955-5p	0.76	0.79	-1.02	0.50721
20528754	oar-miR-199a-3p	1.04	0.81	1.18	0.523963
20519025	oar-miR-323b	1.03	0.94	1.07	0.525307
20528775	oar-miR-106a	2.58	1.94	1.56	0.53364
20528777	oar-miR-374b	1.18	1.01	1.12	0.534987
20502241	oar-miR-432	0.93	1.02	-1.07	0.535604
20519034	oar-miR-541-5p	0.96	0.87	1.07	0.53701
20518967	oar-miR-411b-3p	0.84	0.94	-1.07	0.547091
20519000	oar-miR-1185-3p	0.99	1.04	-1.03	0.561838
20528750	oar-miR-16b	1.41	1.26	1.11	0.56667
20528770	oar-miR-30a-3p	1	0.93	1.06	0.573896
20518949	oar-miR-493-3p	0.95	1	-1.04	0.579006
20519010	oar-miR-544-3p	0.84	0.85	-1.01	0.613745
20528756	oar-miR-200a	0.9	0.82	1.05	0.61812
20518993	oar-miR-654-5p	1.65	1.25	1.32	0.630457
20519014	oar-miR-3959-3p	0.92	0.92	1	0.631605
20518980	oar-miR-1193-5p	0.9	0.87	1.02	0.636483
20519024	oar-miR-485-3p	0.96	0.92	1.03	0.640131
20518994	oar-miR-654-3p	0.88	1.13	-1.19	0.640577
20518965	oar-miR-380-3p	1.11	1.05	1.05	0.64862
20518981	oar-miR-1193-3p	1.02	1.07	-1.03	0.669598
20528771	oar-miR-30b	1.12	1.03	1.07	0.67487
20518966	oar-miR-411b-5p	0.94	0.88	1.04	0.676901
20528772	oar-miR-30c	0.89	0.9	-1.01	0.67702
20518975	oar-miR-329b-3p	0.87	0.85	1.02	0.682645
20515504	oar-miR-29a	1.55	1.83	-1.21	0.683772
20518958	oar-miR-379-5p	1	0.91	1.06	0.689195
20515502	oar-let-7c	2.98	3.26	-1.21	0.690558
20518977	oar-miR-329a-3p	1.05	1.04	1.01	0.692856
20519046	oar-miR-323c	1.05	1.05	-1	0.704255
20518991	oar-miR-376c-3p	0.95	0.89	1.04	0.704614
20518963	oar-miR-299-3p	0.91	0.98	-1.05	0.707089
20528753	oar-miR-194	1.6	1.55	1.04	0.70836
20519045	oar-miR-410-3p	0.97	0.99	-1.01	0.71176
20528744	oar-miR-10a	0.72	0.8	-1.06	0.720063
20518973	oar-miR-758-3p	0.95	0.93	1.01	0.73195
20528764	oar-miR-25	1.56	1.68	-1.09	0.734082
20518986	oar-miR-3958-5p	0.9	0.9	-1	0.772514
20515507	oar-miR-181a	1.13	1.23	-1.07	0.773055
20518952	oar-miR-433-5p	0.88	0.91	-1.02	0.776671
20528747	oar-miR-148a	0.9	0.92	-1.01	0.784993
20519035	oar-miR-541-3p	1.05	1.08	-1.02	0.78774
20518962	oar-miR-299-5p	1.05	0.98	1.05	0.807231
20519019	oar-miR-134-5p	0.88	0.73	1.11	0.810431
20519001	oar-miR-3956-5p	1.02	1.02	-1	0.814653
20515506	oar-miR-133	1.12	1.01	1.08	0.825954
20519005	oar-miR-487b-5p	0.88	0.86	1.01	0.828588
20518961	oar-miR-411a-3p	0.87	0.81	1.04	0.829269
20518972	oar-miR-758-5p	0.94	0.89	1.04	0.830859
20518996	oar-miR-376b-3p	0.98	1.03	-1.03	0.83092
20528757	oar-miR-200b	1.1	1.03	1.05	0.841853
20519026	oar-miR-154a-5p	0.93	0.93	-1	0.852658
20519036	oar-miR-3957-5p	1.14	1.18	-1.02	0.85691
20518983	oar-miR-543-3p	1	1.2	-1.15	0.857162
20528749	oar-miR-152	1.06	1.18	-1.09	0.861794
20519039	oar-miR-409-3p	1.12	1.12	-1	0.876735
20518954	oar-miR-370-5p	0.76	0.75	1	0.894242
20519012	oar-miR-655-3p	0.96	0.93	1.02	0.894708
20518971	oar-miR-323a-3p	0.87	0.78	1.06	0.924931
20518988	oar-miR-376e-5p	1.15	1.09	1.05	0.9368
20518995	oar-miR-376b-5p	1.15	1.09	1.05	0.9368
20528746	oar-miR-143	2.23	2.41	-1.14	0.939267
20519028	oar-miR-154b-5p	0.93	0.98	-1.04	0.947664
20519044	oar-miR-410-5p	0.94	0.86	1.06	0.949313
20519015	oar-miR-487a-5p	1.01	0.91	1.07	0.956404
20518979	oar-miR-494-3p	1.1	1.15	-1.03	0.958272
20528778	oar-miR-99a	0.93	0.93	1.01	0.962704
20519017	oar-miR-382-5p	0.97	0.96	1.01	0.966565
20518960	oar-miR-411a-5p	0.88	0.87	1.01	0.967872
20518957	oar-miR-3955-3p	0.99	0.97	1.01	0.968284
20528759	oar-miR-218a	0.99	0.96	1.02	0.971554
20518997	oar-miR-376a-5p	1.01	0.97	1.03	0.976154
20518999	oar-miR-1185-5p	0.96	0.93	1.02	0.977599
20528765	oar-miR-26a	3.12	3.34	-1.17	0.979874
20519027	oar-miR-154a-3p	1.07	0.97	1.07	0.98206
20519016	oar-miR-487a-3p	0.99	0.98	1.01	0.986125
20519022	oar-miR-668-3p	1.07	1.08	-1.01	0.989476

## Sheet: C16vsP16
Transcript Cluster ID	Transcript ID(Array Design)	G4 Bi-weight Avg Signal (log2)	G3 Bi-weight Avg Signal (log2)	Fold Change (linear) (G4 vs. G3)	ANOVA p-value (G4 vs. G3)
20515501	oar-let-7b	5.29	6.12	-1.78	0.001568
20515504	oar-miR-29a	2.32	1.47	1.79	0.013043
20518963	oar-miR-299-3p	1.11	0.81	1.23	0.015942
20528759	oar-miR-218a	0.82	1.1	-1.21	0.01812
20519015	oar-miR-487a-5p	0.93	1.13	-1.15	0.020003
20528773	oar-miR-30d	1.1	0.9	1.14	0.0246
20518958	oar-miR-379-5p	1.16	0.94	1.16	0.025283
20528749	oar-miR-152	1.26	0.73	1.44	0.031226
20519025	oar-miR-323b	1.08	0.85	1.17	0.033997
20518976	oar-miR-329a-5p	1	0.8	1.15	0.034248
20518973	oar-miR-758-3p	0.82	0.98	-1.12	0.043262
20518993	oar-miR-654-5p	1.66	1.24	1.34	0.044898
20518974	oar-miR-329b-5p	1.06	0.83	1.17	0.052398
20519008	oar-miR-539-3p	0.97	1.04	-1.05	0.055551
20519002	oar-miR-3956-3p	1.03	0.88	1.11	0.059554
20515502	oar-let-7c	2.79	3.43	-1.56	0.073325
20518960	oar-miR-411a-5p	0.94	1.16	-1.16	0.075913
20519024	oar-miR-485-3p	0.96	1.19	-1.17	0.088698
20518956	oar-miR-3955-5p	0.81	0.95	-1.1	0.091655
20518996	oar-miR-376b-3p	0.81	1.02	-1.15	0.100644
20519013	oar-miR-3959-5p	1.16	0.95	1.16	0.119417
20528753	oar-miR-194	1.56	1.26	1.23	0.126676
20519016	oar-miR-487a-3p	1.16	0.96	1.14	0.129437
20519007	oar-miR-539-5p	0.95	1.16	-1.15	0.131215
20502240	oar-miR-127	0.9	0.79	1.08	0.134661
20528755	oar-miR-19b	3.44	2.03	2.67	0.138275
20518983	oar-miR-543-3p	0.96	1.15	-1.14	0.139029
20515506	oar-miR-133	1.02	1.5	-1.39	0.152113
20528745	oar-miR-10b	0.84	1.14	-1.23	0.153296
20519029	oar-miR-154b-3p	1.12	0.92	1.15	0.159995
20519017	oar-miR-382-5p	0.99	1.13	-1.1	0.164857
20518959	oar-miR-379-3p	0.93	0.87	1.04	0.174654
20518979	oar-miR-494-3p	1.21	0.97	1.18	0.183723
20528752	oar-miR-191	6.12	6.75	-1.55	0.184892
20518964	oar-miR-380-5p	0.81	0.96	-1.11	0.189581
20518962	oar-miR-299-5p	0.8	1.11	-1.24	0.198201
20518949	oar-miR-493-3p	0.8	0.95	-1.11	0.198417
20528769	oar-miR-30a-5p	2.26	1.59	1.6	0.203574
20519032	oar-miR-377-5p	0.94	0.88	1.05	0.240407
20528771	oar-miR-30b	1.09	1.38	-1.22	0.240669
20519020	oar-miR-134-3p	1.03	0.91	1.08	0.244461
20502239	oar-miR-431	0.99	0.86	1.1	0.274981
20518950	oar-miR-665-5p	0.77	0.89	-1.09	0.278898
20518992	oar-miR-376d	1.07	0.97	1.07	0.281589
20519001	oar-miR-3956-5p	1.34	0.94	1.32	0.283243
20528758	oar-miR-200c	1.06	1.29	-1.17	0.283486
20519019	oar-miR-134-5p	0.94	0.71	1.17	0.299688
20519000	oar-miR-1185-3p	0.94	1.17	-1.17	0.3038
20519005	oar-miR-487b-5p	0.76	0.86	-1.07	0.306689
20528765	oar-miR-26a	2.35	2.66	-1.24	0.313777
20519034	oar-miR-541-5p	1.14	1.06	1.06	0.316957
20518986	oar-miR-3958-5p	0.89	0.81	1.06	0.32432
20519043	oar-miR-369-3p	0.93	0.99	-1.04	0.329008
20528776	oar-miR-374a	1.2	1.15	1.04	0.332937
20518985	oar-miR-495-3p	1.04	1.15	-1.08	0.34183
20518984	oar-miR-495-5p	0.85	0.92	-1.05	0.367194
20528750	oar-miR-16b	1.31	1.09	1.17	0.37843
20519031	oar-miR-496-3p	0.97	0.9	1.05	0.379578
20519010	oar-miR-544-3p	0.96	0.88	1.06	0.391074
20518988	oar-miR-376e-5p	1.1	0.96	1.1	0.396444
20518995	oar-miR-376b-5p	1.1	0.96	1.1	0.396444
20519014	oar-miR-3959-3p	0.93	0.87	1.04	0.396759
20519046	oar-miR-323c	0.9	0.97	-1.05	0.40119
20528746	oar-miR-143	1.8	2.17	-1.3	0.403088
20519018	oar-miR-382-3p	1.09	0.99	1.07	0.421864
20518955	oar-miR-370-3p	1.03	1.17	-1.1	0.427332
20518957	oar-miR-3955-3p	1.02	0.78	1.18	0.434207
20528767	oar-miR-27a	1.23	1.36	-1.09	0.464466
20519006	oar-miR-487b-3p	0.84	0.89	-1.04	0.468774
20528768	oar-miR-29b	0.83	0.97	-1.1	0.47757
20519028	oar-miR-154b-5p	0.86	0.83	1.03	0.49421
20518970	oar-miR-323a-5p	0.95	1.05	-1.07	0.49469
20518968	oar-miR-1197-5p	1.09	1.08	1.01	0.50282
20515503	oar-miR-21	1.04	1.11	-1.05	0.518818
20518953	oar-miR-433-3p	0.92	0.9	1.02	0.519994
20519027	oar-miR-154a-3p	0.91	1	-1.07	0.530891
20519009	oar-miR-544-5p	1.06	1.01	1.04	0.532243
20528775	oar-miR-106a	3	2.7	1.24	0.539606
20518989	oar-miR-376e-3p	0.88	0.98	-1.07	0.543695
20519021	oar-miR-668-5p	1.64	1.57	1.05	0.555727
20519041	oar-miR-412-5p	0.88	0.91	-1.02	0.559576
20528757	oar-miR-200b	0.97	0.86	1.08	0.563246
20518972	oar-miR-758-5p	0.97	0.89	1.06	0.572151
20518975	oar-miR-329b-3p	0.89	0.86	1.02	0.574918
20518978	oar-miR-494-5p	0.85	0.78	1.05	0.590217
20518948	oar-miR-493-5p	0.67	0.87	-1.15	0.59383
20519040	oar-miR-412-3p	0.95	0.9	1.04	0.597765
20519035	oar-miR-541-3p	1.02	1.26	-1.18	0.607922
20528763	oar-miR-23b	1.38	1.12	1.2	0.618766
20528747	oar-miR-148a	0.83	0.87	-1.03	0.62675
20519037	oar-miR-3957-3p	0.95	0.91	1.03	0.630957
20528766	oar-miR-26b	0.96	1.08	-1.09	0.631468
20519044	oar-miR-410-5p	1.14	0.85	1.23	0.638999
20528764	oar-miR-25	1.39	1.35	1.03	0.645778
20528774	oar-miR-362	0.88	0.96	-1.06	0.646461
20528740	oar-let-7i	1.25	1.24	1	0.652851
20519039	oar-miR-409-3p	0.98	0.93	1.04	0.653205
20528742	oar-miR-106b	2.75	2.48	1.21	0.667026
20528760	oar-miR-22-3p	3.33	3.08	1.19	0.66773
20528762	oar-miR-23a	5.13	4.67	1.37	0.671776
20519022	oar-miR-668-3p	1.01	1.11	-1.08	0.683893
20518951	oar-miR-665-3p	0.79	0.75	1.03	0.686904
20518981	oar-miR-1193-3p	0.79	0.9	-1.08	0.696056
20518982	oar-miR-543-5p	0.84	0.82	1.02	0.699034
20518954	oar-miR-370-5p	0.89	0.84	1.04	0.72263
20528761	oar-miR-221	3.66	3.63	1.02	0.730948
20519033	oar-miR-377-3p	1	1.05	-1.03	0.733305
20518971	oar-miR-323a-3p	0.76	0.89	-1.09	0.733415
20519045	oar-miR-410-3p	1.04	1.01	1.02	0.73366
20519026	oar-miR-154a-5p	1.07	1.1	-1.02	0.736115
20528754	oar-miR-199a-3p	1.11	1.04	1.05	0.73847
20518991	oar-miR-376c-3p	0.86	0.84	1.01	0.74315
20518967	oar-miR-411b-3p	0.99	0.93	1.04	0.744015
20528751	oar-miR-17-5p	3.59	4.06	-1.38	0.749135
20528741	oar-miR-103	6.42	5.88	1.46	0.754643
20518999	oar-miR-1185-5p	0.98	0.98	-1	0.758725
20519023	oar-miR-485-5p	0.93	0.95	-1.01	0.759746
20518961	oar-miR-411a-3p	0.87	0.94	-1.05	0.775251
20519036	oar-miR-3957-5p	0.99	0.97	1.01	0.785181
20519012	oar-miR-655-3p	1.13	1.31	-1.13	0.790244
20519038	oar-miR-409-5p	0.85	1.02	-1.13	0.792664
20518965	oar-miR-380-3p	1.12	1.25	-1.09	0.798938
20528743	oar-miR-107	5.47	5.71	-1.18	0.802091
20518977	oar-miR-329a-3p	0.89	0.9	-1	0.80643
20518998	oar-miR-376a-3p	1.02	1.05	-1.02	0.806862
20502241	oar-miR-432	0.93	0.96	-1.02	0.814024
20518994	oar-miR-654-3p	1.06	1.09	-1.02	0.820768
20528737	oar-let-7d	1.08	1.32	-1.18	0.836202
20528777	oar-miR-374b	1.02	1.05	-1.03	0.840481
20518952	oar-miR-433-5p	0.86	1	-1.1	0.848088
20528756	oar-miR-200a	0.83	0.94	-1.08	0.848378
20528748	oar-miR-150	2.28	2.13	1.11	0.855627
20528778	oar-miR-99a	0.92	0.96	-1.03	0.857338
20519003	oar-miR-381-5p	0.94	0.99	-1.04	0.859674
20519011	oar-miR-655-5p	0.89	0.92	-1.02	0.869812
20528736	oar-let-7a	1.3	1.09	1.16	0.875924
20515505	oar-miR-125b	1.2	1.36	-1.12	0.883508
20528770	oar-miR-30a-3p	0.94	0.88	1.04	0.895021
20515507	oar-miR-181a	1.14	1.17	-1.02	0.908944
20528772	oar-miR-30c	0.93	0.96	-1.02	0.909149
20518987	oar-miR-3958-3p	0.94	0.93	1	0.909593
20519042	oar-miR-369-5p	0.95	0.92	1.02	0.909608
20502242	oar-miR-136	0.81	0.82	-1.01	0.918523
20518980	oar-miR-1193-5p	1.01	0.93	1.05	0.922984
20519004	oar-miR-381-3p	1.07	1.07	-1	0.929615
20528744	oar-miR-10a	0.88	0.87	1.01	0.946712
20519030	oar-miR-496-5p	1.01	1.03	-1.01	0.954429
20518966	oar-miR-411b-5p	1	0.92	1.06	0.957825
20518990	oar-miR-376c-5p	0.89	0.89	1.01	0.959217
20528738	oar-let-7f	0.99	1.05	-1.04	0.966387
20528739	oar-let-7g	1.19	1.25	-1.04	0.971596
20518969	oar-miR-1197-3p	1.07	0.99	1.05	0.979283
20518997	oar-miR-376a-5p	0.98	1.09	-1.07	0.98223

## Sheet: C22vsP22
Transcript Cluster ID	Transcript ID(Array Design)	G6 Bi-weight Avg Signal (log2)	G5 Bi-weight Avg Signal (log2)	Fold Change (linear) (G6 vs. G5)	ANOVA p-value (G6 vs. G5)
20528768	oar-miR-29b	0.78	1.3	-1.43	0.006853
20519000	oar-miR-1185-3p	0.95	1.2	-1.19	0.015291
20519015	oar-miR-487a-5p	0.81	0.92	-1.08	0.027848
20518983	oar-miR-543-3p	0.83	1.02	-1.15	0.048368
20518999	oar-miR-1185-5p	0.86	1.08	-1.17	0.058454
20518984	oar-miR-495-5p	1.02	0.93	1.06	0.071124
20518963	oar-miR-299-3p	0.96	1.05	-1.07	0.105807
20519035	oar-miR-541-3p	1.04	1.28	-1.18	0.114802
20519036	oar-miR-3957-5p	1.11	0.96	1.11	0.123324
20519018	oar-miR-382-3p	1.05	0.92	1.09	0.128471
20518977	oar-miR-329a-3p	0.96	1.07	-1.07	0.138081
20519022	oar-miR-668-3p	0.86	1	-1.1	0.14932
20519034	oar-miR-541-5p	1.05	1.21	-1.12	0.150343
20518975	oar-miR-329b-3p	0.77	0.91	-1.1	0.154201
20519037	oar-miR-3957-3p	0.85	0.98	-1.1	0.156025
20519011	oar-miR-655-5p	0.8	0.99	-1.14	0.159733
20518974	oar-miR-329b-5p	1.01	0.87	1.1	0.180452
20518988	oar-miR-376e-5p	0.84	1.09	-1.19	0.183707
20518995	oar-miR-376b-5p	0.84	1.09	-1.19	0.183707
20519025	oar-miR-323b	1.12	1.01	1.07	0.184934
20518982	oar-miR-543-5p	0.96	0.85	1.08	0.185115
20519039	oar-miR-409-3p	0.79	1.05	-1.2	0.190772
20518986	oar-miR-3958-5p	0.95	1.07	-1.09	0.193878
20528765	oar-miR-26a	2.37	3.22	-1.8	0.196843
20519001	oar-miR-3956-5p	1.09	0.87	1.17	0.197566
20519019	oar-miR-134-5p	0.93	1.05	-1.09	0.202813
20518970	oar-miR-323a-5p	0.99	0.86	1.1	0.203476
20528773	oar-miR-30d	0.93	1.06	-1.09	0.219025
20519026	oar-miR-154a-5p	0.88	0.88	1	0.223802
20528766	oar-miR-26b	0.89	0.95	-1.04	0.234165
20519043	oar-miR-369-3p	0.94	0.79	1.11	0.235333
20518971	oar-miR-323a-3p	1.06	0.91	1.11	0.235704
20518967	oar-miR-411b-3p	0.9	1.08	-1.13	0.236166
20518950	oar-miR-665-5p	0.81	0.84	-1.02	0.241848
20528745	oar-miR-10b	1.17	0.81	1.29	0.254937
20518955	oar-miR-370-3p	0.9	1.05	-1.12	0.26121
20528756	oar-miR-200a	0.92	0.93	-1.01	0.261521
20528740	oar-let-7i	1.3	0.98	1.25	0.267504
20519002	oar-miR-3956-3p	1.02	1.1	-1.05	0.27442
20518994	oar-miR-654-3p	1.03	0.92	1.08	0.285139
20528746	oar-miR-143	2.45	1.61	1.78	0.292304
20518979	oar-miR-494-3p	1.22	1.02	1.14	0.296314
20518978	oar-miR-494-5p	0.9	0.77	1.09	0.314425
20518990	oar-miR-376c-5p	0.9	0.96	-1.04	0.314521
20528776	oar-miR-374a	0.97	1.21	-1.18	0.314849
20518953	oar-miR-433-3p	1	1.04	-1.03	0.321643
20528778	oar-miR-99a	1.06	1.04	1.02	0.353169
20518964	oar-miR-380-5p	0.99	1.03	-1.03	0.354554
20519016	oar-miR-487a-3p	0.97	0.93	1.03	0.358463
20519033	oar-miR-377-3p	0.9	1.03	-1.1	0.36946
20528744	oar-miR-10a	0.73	0.91	-1.13	0.374485
20518992	oar-miR-376d	1.05	1.13	-1.06	0.380226
20528777	oar-miR-374b	1.13	1.05	1.05	0.384252
20528753	oar-miR-194	1.26	1.46	-1.15	0.385676
20518981	oar-miR-1193-3p	1.08	1.18	-1.07	0.392166
20519012	oar-miR-655-3p	1.01	0.92	1.07	0.3992
20528764	oar-miR-25	1.37	1.19	1.13	0.409848
20519008	oar-miR-539-3p	0.99	0.88	1.08	0.411508
20528769	oar-miR-30a-5p	1.87	1.54	1.26	0.412672
20515507	oar-miR-181a	1.05	1.11	-1.04	0.422125
20519020	oar-miR-134-3p	0.99	0.94	1.03	0.424743
20515506	oar-miR-133	0.98	1.03	-1.04	0.427345
20519023	oar-miR-485-5p	0.93	1.07	-1.1	0.431597
20519009	oar-miR-544-5p	1.07	0.93	1.1	0.435068
20528738	oar-let-7f	1.09	1.06	1.02	0.435798
20528761	oar-miR-221	3.7	3.63	1.05	0.447565
20528770	oar-miR-30a-3p	0.94	0.92	1.02	0.454462
20518952	oar-miR-433-5p	0.87	0.92	-1.04	0.454921
20528755	oar-miR-19b	2.49	1.87	1.54	0.464535
20502239	oar-miR-431	0.84	0.92	-1.05	0.469149
20518980	oar-miR-1193-5p	1.08	0.95	1.1	0.484466
20519032	oar-miR-377-5p	1.14	1.1	1.03	0.491659
20528760	oar-miR-22-3p	3.64	2.63	2.01	0.498107
20528775	oar-miR-106a	1.97	1.58	1.31	0.507195
20518956	oar-miR-3955-5p	0.89	0.84	1.03	0.528032
20518969	oar-miR-1197-3p	0.9	0.98	-1.06	0.532917
20518958	oar-miR-379-5p	1.01	1.01	1	0.536794
20519045	oar-miR-410-3p	1.09	1.08	1	0.540023
20518987	oar-miR-3958-3p	0.91	0.91	1.01	0.541707
20519014	oar-miR-3959-3p	0.98	0.98	1	0.541782
20528742	oar-miR-106b	2.2	1.37	1.77	0.543182
20519024	oar-miR-485-3p	1.02	0.89	1.09	0.55048
20518961	oar-miR-411a-3p	1.08	1.19	-1.08	0.556472
20519005	oar-miR-487b-5p	0.83	0.97	-1.1	0.57811
20519017	oar-miR-382-5p	0.94	1.04	-1.07	0.588732
20519004	oar-miR-381-3p	0.98	1.03	-1.04	0.599357
20518954	oar-miR-370-5p	0.89	0.82	1.06	0.6047
20518998	oar-miR-376a-3p	0.97	0.94	1.02	0.612802
20518991	oar-miR-376c-3p	0.92	0.96	-1.03	0.628301
20519038	oar-miR-409-5p	0.91	0.81	1.07	0.63361
20518957	oar-miR-3955-3p	0.93	0.97	-1.03	0.633992
20519028	oar-miR-154b-5p	0.97	1.07	-1.08	0.641432
20518968	oar-miR-1197-5p	1.14	0.91	1.17	0.642331
20518976	oar-miR-329a-5p	0.82	0.85	-1.02	0.646686
20519010	oar-miR-544-3p	0.74	0.85	-1.07	0.663636
20515504	oar-miR-29a	2.26	1.99	1.21	0.664168
20515503	oar-miR-21	1	1.02	-1.01	0.66627
20518997	oar-miR-376a-5p	0.96	0.91	1.03	0.671353
20528743	oar-miR-107	5.72	4.68	2.05	0.674848
20519031	oar-miR-496-3p	0.97	0.94	1.02	0.681302
20519044	oar-miR-410-5p	0.96	1.01	-1.04	0.707224
20528750	oar-miR-16b	0.94	0.91	1.02	0.710589
20528748	oar-miR-150	2.13	1.95	1.14	0.711692
20519041	oar-miR-412-5p	0.87	0.88	-1.01	0.71394
20528767	oar-miR-27a	1.5	1.35	1.12	0.71655
20518996	oar-miR-376b-3p	1.04	0.94	1.07	0.721155
20528747	oar-miR-148a	0.94	0.98	-1.03	0.72726
20502242	oar-miR-136	0.99	1.16	-1.12	0.728322
20519029	oar-miR-154b-3p	1.09	0.87	1.17	0.729593
20519046	oar-miR-323c	1.08	0.91	1.12	0.730846
20528754	oar-miR-199a-3p	1	0.93	1.05	0.731157
20528751	oar-miR-17-5p	3.08	2.65	1.34	0.737809
20519042	oar-miR-369-5p	0.93	0.99	-1.04	0.744201
20518948	oar-miR-493-5p	0.97	0.94	1.02	0.756457
20528749	oar-miR-152	1.11	1.07	1.03	0.765733
20528737	oar-let-7d	1.24	1.29	-1.04	0.766107
20518966	oar-miR-411b-5p	0.93	0.98	-1.04	0.769649
20519021	oar-miR-668-5p	1.63	1.35	1.22	0.786635
20518985	oar-miR-495-3p	1.04	1.11	-1.05	0.788628
20518960	oar-miR-411a-5p	1.09	1.05	1.02	0.790112
20519007	oar-miR-539-5p	1.09	1.05	1.03	0.7918
20528741	oar-miR-103	5.74	5.71	1.02	0.794062
20528758	oar-miR-200c	1.06	0.86	1.15	0.796687
20528772	oar-miR-30c	1.06	0.89	1.12	0.798531
20515502	oar-let-7c	2.85	2.64	1.15	0.801468
20502240	oar-miR-127	0.83	0.84	-1.01	0.803121
20528736	oar-let-7a	1.04	0.98	1.04	0.80861
20518965	oar-miR-380-3p	0.83	0.84	-1.01	0.808858
20518951	oar-miR-665-3p	0.91	0.71	1.15	0.810842
20519013	oar-miR-3959-5p	1	0.96	1.03	0.823892
20528739	oar-let-7g	1	1.07	-1.05	0.832858
20519027	oar-miR-154a-3p	1	1.07	-1.05	0.838136
20519006	oar-miR-487b-3p	0.8	0.96	-1.12	0.85198
20528757	oar-miR-200b	1.03	1	1.02	0.859046
20528763	oar-miR-23b	1.09	1.17	-1.05	0.867912
20518989	oar-miR-376e-3p	1.1	1.1	1	0.86801
20518959	oar-miR-379-3p	0.99	0.96	1.02	0.871166
20528752	oar-miR-191	6.9	6.17	1.66	0.882038
20502241	oar-miR-432	0.91	0.87	1.03	0.910382
20519040	oar-miR-412-3p	0.96	0.97	-1	0.917804
20515505	oar-miR-125b	1.08	1.21	-1.1	0.921439
20528759	oar-miR-218a	0.79	0.74	1.04	0.931197
20518972	oar-miR-758-5p	0.85	0.96	-1.08	0.942322
20518973	oar-miR-758-3p	0.8	0.89	-1.06	0.946597
20518949	oar-miR-493-3p	1	0.93	1.05	0.952628
20515501	oar-let-7b	5.48	5.3	1.13	0.967059
20528774	oar-miR-362	0.84	0.8	1.03	0.970068
20519003	oar-miR-381-5p	1	0.97	1.02	0.97765
20518962	oar-miR-299-5p	1.05	1.11	-1.04	0.979372
20518993	oar-miR-654-5p	1.49	1.4	1.07	0.9807
20528771	oar-miR-30b	1.06	1	1.04	0.983372
20519030	oar-miR-496-5p	0.77	0.78	-1	0.996994
20528762	oar-miR-23a	4.19	3.69	1.42	0.997186

## Sheet: C12vsP12_all species
Transcript Cluster ID	Transcript ID(Array Design)	Accession	G2 Bi-weight Avg Signal (log2)	G1 Bi-weight Avg Signal (log2)	Fold Change (linear) (G2 vs. G1)	ANOVA p-value (G2 vs. G1)	Species Scientific Name
20504957	xtr-miR-93b	MIMAT0003660	5.13	4.08	2.07	0.038819	Xenopus tropicalis
20501528	rno-miR-205	MIMAT0000878	2.25	1.14	2.16	0.029316	Rattus norvegicus
20519236	pma-miR-205a-5p	MIMAT0019517	2.25	1.14	2.16	0.029316	Petromyzon marinus
20528170	ipu-miR-205	MIMAT0029460	2.25	1.14	2.16	0.029316	Ictalurus punctatus
20505126	bta-miR-423-3p	MIMAT0003831	3.12	1.96	2.24	0.039271	Bos taurus
20505081	bta-miR-140	MIMAT0003789	5.32	4.12	2.29	0.015867	Bos taurus
20507119	oan-miR-140-3p	MIMAT0006813	5.32	4.12	2.29	0.015867	Ornithorhynchus anatinus
20513618	mdo-miR-140-3p	MIMAT0026937	5.32	4.12	2.29	0.015867	Monodelphis domestica
20526558	ccr-miR-140-3p	MIMAT0026221	5.32	4.12	2.29	0.015867	Cyprinus carpio
20502349	aga-miR-92a	MIMAT0001527	5.27	4.01	2.4	0.045006	Anopheles gambiae
20512308	bta-miR-1603	MIMAT0011823	2.41	1.08	2.52	0.011806	Bos taurus
20500139	hsa-miR-20a-5p	MIMAT0000075	5.42	3.97	2.72	0.006821	Homo sapiens
20500889	mmu-miR-20a-5p	MIMAT0000529	5.42	3.97	2.72	0.006821	Mus musculus
20501013	rno-miR-20a-5p	MIMAT0000602	5.42	3.97	2.72	0.006821	Rattus norvegicus
20501824	gga-miR-20a-5p	MIMAT0001111	5.42	3.97	2.72	0.006821	Gallus gallus
20502665	dre-miR-20a-5p	MIMAT0001786	5.42	3.97	2.72	0.006821	Danio rerio
20504102	fru-miR-20	MIMAT0003083	5.42	3.97	2.72	0.006821	Fugu rubripes
20504103	tni-miR-20	MIMAT0003084	5.42	3.97	2.72	0.006821	Tetraodon nigroviridis
20504792	bta-miR-20a	MIMAT0003527	5.42	3.97	2.72	0.006821	Bos taurus
20504966	xtr-miR-20a-5p	MIMAT0003669	5.42	3.97	2.72	0.006821	Xenopus tropicalis
20505533	mdo-miR-20a-5p	MIMAT0004169	5.42	3.97	2.72	0.006821	Monodelphis domestica
20508957	cfa-miR-20a	MIMAT0006651	5.42	3.97	2.72	0.006821	Canis familiaris
20513990	eca-miR-20a	MIMAT0013088	5.42	3.97	2.72	0.006821	Equus caballus
20515108	tgu-miR-20a-5p	MIMAT0014553	5.42	3.97	2.72	0.006821	Taeniopygia guttata
20523154	cgr-miR-20a	MIMAT0023847	5.42	3.97	2.72	0.006821	Cricetulus griseus
20526602	ccr-miR-20a-5p	MIMAT0026265	5.42	3.97	2.72	0.006821	Cyprinus carpio
20522357	sha-miR-24	MIMAT0022787	4.99	3.52	2.77	0.043005	Sarcophilus harrisii
20500137	hsa-miR-19b-3p	MIMAT0000074	2.93	1.45	2.79	0.04126	Homo sapiens
20500852	mmu-miR-19b-3p	MIMAT0000513	2.93	1.45	2.79	0.04126	Mus musculus
20501347	rno-miR-19b-3p	MIMAT0000788	2.93	1.45	2.79	0.04126	Rattus norvegicus
20501823	gga-miR-19b-3p	MIMAT0001110	2.93	1.45	2.79	0.04126	Gallus gallus
20502134	xla-miR-19b	MIMAT0001347	2.93	1.45	2.79	0.04126	Xenopus laevis
20502662	dre-miR-19b-3p	MIMAT0001783	2.93	1.45	2.79	0.04126	Danio rerio
20503632	ggo-miR-19b	MIMAT0002663	2.93	1.45	2.79	0.04126	Gorilla gorilla
20503639	lca-miR-19b	MIMAT0002670	2.93	1.45	2.79	0.04126	Lemur catta
20503646	age-miR-19b	MIMAT0002677	2.93	1.45	2.79	0.04126	Ateles geoffroyi
20503653	ppa-miR-19b	MIMAT0002684	2.93	1.45	2.79	0.04126	Pan paniscus
20503660	ppy-miR-19b	MIMAT0002691	2.93	1.45	2.79	0.04126	Pongo pygmaeus
20503667	ptr-miR-19b	MIMAT0002698	2.93	1.45	2.79	0.04126	Pan troglodytes
20503677	mml-miR-19b	MIMAT0002705	2.93	1.45	2.79	0.04126	Macaca mulatta
20503684	sla-miR-19b	MIMAT0002712	2.93	1.45	2.79	0.04126	Saguinus labiatus
20503691	lla-miR-19b	MIMAT0002719	2.93	1.45	2.79	0.04126	Lagothrix lagotricha
20503698	mne-miR-19b	MIMAT0002726	2.93	1.45	2.79	0.04126	Macaca nemestrina
20503941	fru-miR-19b	MIMAT0002922	2.93	1.45	2.79	0.04126	Fugu rubripes
20503942	tni-miR-19b	MIMAT0002923	2.93	1.45	2.79	0.04126	Tetraodon nigroviridis
20504862	xtr-miR-19b	MIMAT0003567	2.93	1.45	2.79	0.04126	Xenopus tropicalis
20505536	mdo-miR-19b-3p	MIMAT0004170	2.93	1.45	2.79	0.04126	Monodelphis domestica
20505657	bta-miR-19b	MIMAT0004337	2.93	1.45	2.79	0.04126	Bos taurus
20507163	oan-miR-19b-3p	MIMAT0006856	2.93	1.45	2.79	0.04126	Ornithorhynchus anatinus
20513989	eca-miR-19b	MIMAT0013087	2.93	1.45	2.79	0.04126	Equus caballus
20514328	ssc-miR-19b	MIMAT0013950	2.93	1.45	2.79	0.04126	Sus scrofa
20515041	tgu-miR-19b-3p	MIMAT0014517	2.93	1.45	2.79	0.04126	Taeniopygia guttata
20519112	pma-miR-19b-3p	MIMAT0019393	2.93	1.45	2.79	0.04126	Petromyzon marinus
20523148	cgr-miR-19b-3p	MIMAT0023841	2.93	1.45	2.79	0.04126	Cricetulus griseus
20528755	oar-miR-19b	MIMAT0030041	2.93	1.45	2.79	0.04126	Ovis aries

## Sheet: C16vsP16_all species
Transcript Cluster ID	Transcript ID(Array Design)	Accession	G4 Bi-weight Avg Signal (log2)	G3 Bi-weight Avg Signal (log2)	Fold Change (linear) (G4 vs. G3)	ANOVA p-value (G4 vs. G3)	Species Scientific Name
20500994	rno-miR-342-3p	MIMAT0000589	4.66	2.53	4.38	0.017911	Rattus norvegicus
20500996	mmu-miR-342-3p	MIMAT0000590	4.66	2.53	4.38	0.017911	Mus musculus
20501280	hsa-miR-342-3p	MIMAT0000753	4.66	2.53	4.38	0.017911	Homo sapiens
20508535	mml-miR-342-3p	MIMAT0006283	4.66	2.53	4.38	0.017911	Macaca mulatta
20509015	cfa-miR-342	MIMAT0006709	4.66	2.53	4.38	0.017911	Canis familiaris
20509468	ptr-miR-342	MIMAT0008110	4.66	2.53	4.38	0.017911	Pan troglodytes
20514038	eca-miR-342-3p	MIMAT0013137	4.66	2.53	4.38	0.017911	Equus caballus
20516512	ppy-miR-342-3p	MIMAT0015845	4.66	2.53	4.38	0.017911	Pongo pygmaeus
20509070	hsa-miR-320d	MIMAT0006764	4.94	2.98	3.91	0.044372	Homo sapiens
20516491	ppy-miR-320d	MIMAT0015824	4.94	2.98	3.91	0.044372	Pongo pygmaeus
20500385	hsa-miR-192-5p	MIMAT0000222	6.09	4.5	3.01	0.040445	Homo sapiens
20500860	mmu-miR-192-5p	MIMAT0000517	6.09	4.5	3.01	0.040445	Mus musculus
20501506	rno-miR-192-5p	MIMAT0000867	6.09	4.5	3.01	0.040445	Rattus norvegicus
20507330	oan-miR-192-5p	MIMAT0007016	6.09	4.5	3.01	0.040445	Ornithorhynchus anatinus
20508457	mml-miR-192-5p	MIMAT0006224	6.09	4.5	3.01	0.040445	Macaca mulatta
20508938	cfa-miR-192	MIMAT0006632	6.09	4.5	3.01	0.040445	Canis familiaris
20509413	ptr-miR-192	MIMAT0008057	6.09	4.5	3.01	0.040445	Pan troglodytes
20513951	eca-miR-192	MIMAT0013049	6.09	4.5	3.01	0.040445	Equus caballus
20514279	ssc-miR-192	MIMAT0013910	6.09	4.5	3.01	0.040445	Sus scrofa
20516456	ppy-miR-192	MIMAT0015786	6.09	4.5	3.01	0.040445	Pongo pygmaeus
20523426	ggo-miR-192	MIMAT0024119	6.09	4.5	3.01	0.040445	Gorilla gorilla
20522357	sha-miR-24	MIMAT0022787	5.08	3.53	2.95	0.013128	Sarcophilus harrisii
20523131	cgr-miR-192	MIMAT0023824	5.81	4.28	2.89	0.019274	Cricetulus griseus
20505141	bta-miR-342	MIMAT0003846	5.45	4.02	2.7	0.024556	Bos taurus
20519216	pma-miR-192-5p	MIMAT0019497	2.8	1.43	2.58	0.022331	Petromyzon marinus
20500473	hsa-miR-215-5p	MIMAT0000272	2.9	1.55	2.56	0.017229	Homo sapiens
20501864	gga-miR-215-5p	MIMAT0001134	2.9	1.55	2.56	0.017229	Gallus gallus
20503700	mml-miR-215-5p	MIMAT0002728	2.9	1.55	2.56	0.017229	Macaca mulatta
20503703	ptr-miR-215	MIMAT0002730	2.9	1.55	2.56	0.017229	Pan troglodytes
20503705	ppy-miR-215	MIMAT0002732	2.9	1.55	2.56	0.017229	Pongo pygmaeus
20503707	ggo-miR-215	MIMAT0002734	2.9	1.55	2.56	0.017229	Gorilla gorilla
20503709	mne-miR-215	MIMAT0002736	2.9	1.55	2.56	0.017229	Macaca nemestrina
20507314	oan-miR-215-5p	MIMAT0007000	2.9	1.55	2.56	0.017229	Ornithorhynchus anatinus
20511622	ssc-miR-215	MIMAT0010192	2.9	1.55	2.56	0.017229	Sus scrofa
20514093	eca-miR-215	MIMAT0013190	2.9	1.55	2.56	0.017229	Equus caballus
20515151	tgu-miR-215-5p	MIMAT0014577	2.9	1.55	2.56	0.017229	Taeniopygia guttata
20523622	mml-miR-378d	MIMAT0024313	2.85	1.53	2.49	0.024022	Macaca mulatta
20502056	dre-miR-192	MIMAT0001275	3.73	2.42	2.48	0.007301	Danio rerio
20503959	fru-miR-192	MIMAT0002941	3.73	2.42	2.48	0.007301	Fugu rubripes
20503960	tni-miR-192	MIMAT0002942	3.73	2.42	2.48	0.007301	Tetraodon nigroviridis
20504910	xtr-miR-192	MIMAT0003615	3.73	2.42	2.48	0.007301	Xenopus tropicalis
20526587	ccr-miR-192	MIMAT0026250	3.73	2.42	2.48	0.007301	Cyprinus carpio
20528155	ipu-miR-192	MIMAT0029446	3.73	2.42	2.48	0.007301	Ictalurus punctatus
20523230	cgr-miR-342-3p	MIMAT0023923	4.07	2.78	2.44	0.016387	Cricetulus griseus
20523337	ptr-miR-320e	MIMAT0024030	2.76	1.51	2.37	0.002196	Pan troglodytes
20523682	ppy-miR-320e	MIMAT0024358	2.76	1.51	2.37	0.002196	Pongo pygmaeus
20504952	xtr-miR-24b	MIMAT0003655	2.7	1.63	2.11	0.008571	Xenopus tropicalis
20509292	xla-miR-24b	MIMAT0011146	2.7	1.63	2.11	0.008571	Xenopus laevis
20505136	bta-miR-30a-5p	MIMAT0003841	2.55	1.49	2.08	0.031423	Bos taurus
20501970	gga-miR-122-5p	MIMAT0001190	5.63	4.61	2.04	0.040561	Gallus gallus
20503037	ssc-miR-122	MIMAT0002119	5.63	4.61	2.04	0.040561	Sus scrofa
20504880	xtr-miR-122	MIMAT0003585	5.63	4.61	2.04	0.040561	Xenopus tropicalis
20525080	bta-miR-378b	MIMAT0025535	2.33	1.3	2.04	0.041528	Bos taurus

## Sheet: C22vsP22_all species
Transcript Cluster ID	Transcript ID(Array Design)	Accession	G6 Bi-weight Avg Signal (log2)	G5 Bi-weight Avg Signal (log2)	Fold Change (linear) (G6 vs. G5)	ANOVA p-value (G6 vs. G5)
20500426	mmu-miR-122-5p	MIMAT0000246	5.81	3.78	4.09	0.021891
20500726	hsa-miR-122-5p	MIMAT0000421	5.81	3.78	4.09	0.021891
20501428	rno-miR-122-5p	MIMAT0000827	5.81	3.78	4.09	0.021891
20502700	dre-miR-122	MIMAT0001818	5.81	3.78	4.09	0.021891
20504008	fru-miR-122	MIMAT0002991	5.81	3.78	4.09	0.021891
20504009	tni-miR-122	MIMAT0002992	5.81	3.78	4.09	0.021891
20505144	bta-miR-122	MIMAT0003849	5.81	3.78	4.09	0.021891
20507132	oan-miR-122-5p	MIMAT0006825	5.81	3.78	4.09	0.021891
20508388	mml-miR-122a-5p	MIMAT0006180	5.81	3.78	4.09	0.021891
20508924	cfa-miR-122	MIMAT0006619	5.81	3.78	4.09	0.021891
20509324	ptr-miR-122	MIMAT0007963	5.81	3.78	4.09	0.021891
20513897	eca-miR-122	MIMAT0012995	5.81	3.78	4.09	0.021891
20515065	tgu-miR-122-5p	MIMAT0014529	5.81	3.78	4.09	0.021891
20516415	ppy-miR-122	MIMAT0015746	5.81	3.78	4.09	0.021891
20521240	aca-miR-122-5p	MIMAT0021723	5.81	3.78	4.09	0.021891
20523486	ggo-miR-122	MIMAT0024179	5.81	3.78	4.09	0.021891
20524973	pol-miR-122-5p	MIMAT0025428	5.81	3.78	4.09	0.021891
20508008	gga-miR-1581	MIMAT0007442	4.8	2.78	4.04	0.000859
20529289	prd-miR-5358b-5p	MIMAT0030572	4.38	2.38	4	0.028732
20526129	mmu-miR-7081-5p	MIMAT0028068	3.95	2.03	3.78	0.006447
20505417	mdo-miR-122-5p	MIMAT0004101	5.34	3.56	3.42	0.024273
20511473	osa-miR2104	MIMAT0010072	4.63	2.85	3.42	0.042821
20515550	hsa-miR-3141	MIMAT0015010	4.87	3.13	3.35	0.043879
20501127	mmu-miR-211-3p	MIMAT0017059	4.22	2.48	3.34	0.035406
20516856	ppy-miR-1268	MIMAT0016192	3.82	2.13	3.23	0.002957
20519429	hsa-miR-4649-5p	MIMAT0019711	4.45	2.8	3.13	0.006561
20501970	gga-miR-122-5p	MIMAT0001190	5.86	4.24	3.08	0.045587
20503037	ssc-miR-122	MIMAT0002119	5.86	4.24	3.08	0.045587
20504880	xtr-miR-122	MIMAT0003585	5.86	4.24	3.08	0.045587
20524547	hme-miR-6302-1-5p	MIMAT0025006	4.96	3.35	3.05	0.033653
20518782	hsa-miR-1268b	MIMAT0018925	3.87	2.29	3	0.00085
20507406	oan-miR-150-3p	MIMAT0007091	5.34	3.91	2.69	0.016671
20506865	hsa-miR-1268a	MIMAT0005922	4.99	3.58	2.67	0.008032
20522794	hco-miR-2159-3p	MIMAT0023509	3.09	1.68	2.66	0.003802
20517899	hsa-miR-3648	MIMAT0018068	2.48	1.09	2.63	0.039585
20525241	gga-miR-6606-5p	MIMAT0025700	4.85	3.52	2.51	0.044236
20506006	hsa-miR-937-5p	MIMAT0022938	3.99	2.67	2.49	0.010344
20524549	hme-miR-6302-2-5p	MIMAT0026464	2.78	1.47	2.47	0.033645
20519342	pma-miR-4590	MIMAT0019623	3.5	2.21	2.45	0.027765
20525367	gga-miR-6557-5p	MIMAT0025828	3.4	2.11	2.44	0.025972
20528524	mmu-miR-7653-5p	MIMAT0029812	3.37	2.12	2.38	0.028986
20513782	hvt-miR-H18-5p	MIMAT0012874	3.51	2.27	2.35	0.048588
20511413	bfl-miR-705	MIMAT0010013	2.82	1.6	2.33	0.03335
20530277	bbe-miR-705-5p	MIMAT0031716	2.82	1.6	2.33	0.03335
20518807	hsa-miR-4433-3p	MIMAT0018949	5.2	3.99	2.31	0.004838
20527465	mdo-miR-7375-3p	MIMAT0028797	3.35	2.19	2.24	0.046419
20515397	mmu-miR-3072-5p	MIMAT0014852	2.97	1.82	2.22	0.013612
20523199	cgr-miR-3072-5p	MIMAT0023892	2.97	1.82	2.22	0.013612
20525525	hsa-miR-6782-5p	MIMAT0027464	2.98	1.84	2.21	0.017815
20509227	hsa-miR-1909-3p	MIMAT0007883	4.55	3.41	2.2	0.041842
20514946	tgu-miR-2961	MIMAT0014461	7	5.9	2.15	0.009498
20523894	bta-miR-3141	MIMAT0024573	5.07	3.98	2.13	0.046271
20525535	hsa-miR-6787-5p	MIMAT0027474	2.56	1.51	2.07	0.047875
20504732	mmu-miR-705	MIMAT0003495	5.57	4.53	2.06	0.033019
20506763	hsa-miR-1225-5p	MIMAT0005572	4.27	3.23	2.06	0.025765
20516824	ppy-miR-1225-5p	MIMAT0016160	4.27	3.23	2.06	0.025765
20500795	hsa-miR-193a-5p	MIMAT0004614	3.83	2.81	2.03	0.02699
20505086	bta-miR-193a-5p	MIMAT0003794	3.83	2.81	2.03	0.02699
20508317	gga-miR-193a-5p	MIMAT0026787	3.83	2.81	2.03	0.02699
20508459	mml-miR-193a-5p	MIMAT0006225	3.83	2.81	2.03	0.02699
20509041	cfa-miR-193a	MIMAT0006735	3.83	2.81	2.03	0.02699
20513624	mdo-miR-150-3p	MIMAT0026940	3.42	2.4	2.03	0.0093
20513927	eca-miR-193a-5p	MIMAT0013025	3.83	2.81	2.03	0.02699
20514261	ssc-miR-193a-5p	MIMAT0013894	3.83	2.81	2.03	0.02699
20515207	tgu-miR-193b-5p	MIMAT0014654	3.83	2.81	2.03	0.02699
20516457	ppy-miR-193a-5p	MIMAT0015787	3.83	2.81	2.03	0.02699
20501907	gga-miR-140-3p	MIMAT0003722	5.08	4.08	2.01	0.023834
20518418	tca-miR-3902-3p	MIMAT0018909	7.88	8.93	-2.06	0.003417
20504466	gga-miR-455-3p	MIMAT0006788	6.49	7.55	-2.09	0.045775
20505131	bta-miR-455-3p	MIMAT0003836	6.77	7.87	-2.15	0.047985
20534329	HBII-85-6	HBII-85-6	1.97	3.1	-2.19	0.026896
20513478	bmo-miR-2778a-3p	MIMAT0013665	2.16	3.51	-2.56	0.045131
20515319	api-miR-3017a	MIMAT0014752	2.07	3.71	-3.11	0.019815
20517821	hsa-miR-3613-3p	MIMAT0017991	2.43	4.55	-4.37	0.025792
20529200	prd-miR-50-3p	MIMAT0030483	2.51	4.98	-5.54	0.020069
