# Supplementary material for: Circulating miRNAs in maternal plasma as potential biomarkers of early pregnancy in sheep
Source: Front Genet. 2022 Aug 17;13:929477. doi: 10.3389/fgene.2022.929477 (PMC9428447; doi:10.3389/fgene.2022.929477)
Supplement: Supplementary file 3 [file DataSheet3.xls]

## Sheet: ClueGO Results_Module 1
ID	Term	Ontology Source	Term PValue	Term PValue Corrected with Bonferroni step down	Group PValue	Group PValue Corrected with Bonferroni step down	GOLevels	GOGroups	% Associated Genes	Nr. Genes	Associated Genes Found
GO:0007166	cell surface receptor signaling pathway	GO_BiologicalProcess-EBI-UniProt-GOA-ACAP-ARAP_14.02.2022_00h00	1.23423e-08	3.7027e-07	1.23423e-08	1.23423e-07	[3, 4, 5]	Group00	0.772201	12	[CD28, CD40LG, CTLA4, CXCL10, IFNG, IL7, ITGAM, ITGAX, STAT1, TLR2, TLR3, TLR4]
GO:0048522	positive regulation of cellular process	GO_BiologicalProcess-EBI-UniProt-GOA-ACAP-ARAP_14.02.2022_00h00	1.92417e-12	8.0815e-11	1.92417e-12	3.27108e-11	[2, 3, 4]	Group01	0.566572	18	[CD28, CD40LG, CD80, CTLA4, CXCL10, CXCL8, IFNG, IL5, IL7, ITGAM, ITGAX, STAT1, TLR1, TLR2, TLR3, TLR4, TLR6, TLR7]
GO:0048583	regulation of response to stimulus	GO_BiologicalProcess-EBI-UniProt-GOA-ACAP-ARAP_14.02.2022_00h00	2.92718e-09	9.07427e-08	2.92718e-09	3.2199e-08	[2, 3]	Group02	0.640439	14	[CD28, CTLA4, CXCL10, CXCL8, IFNG, IL7, ITGAM, STAT1, TLR1, TLR2, TLR3, TLR4, TLR6, TLR7]
KEGG:04620	Toll-like receptor signaling pathway	KEGG_14.02.2022	1.21127e-19	5.93524e-18	1.21127e-19	2.42255e-18	[-1]	Group03	9.2437	11	[CD80, CD86, CXCL10, CXCL8, STAT1, TLR1, TLR2, TLR3, TLR4, TLR6, TLR7]
KEGG:05152	Tuberculosis	KEGG_14.02.2022	4.14279e-11	1.44998e-09	4.14279e-11	6.62847e-10	[-1]	Group04	3.79147	8	[IFNG, ITGAM, ITGAX, STAT1, TLR1, TLR2, TLR4, TLR6]
KEGG:05323	Rheumatoid arthritis	KEGG_14.02.2022	1.56126e-13	7.18181e-12	1.56126e-13	2.81027e-12	[-1]	Group05	7.54717	8	[CD28, CD80, CD86, CTLA4, CXCL8, IFNG, TLR2, TLR4]
GO:0009966	regulation of signal transduction	GO_BiologicalProcess-EBI-UniProt-GOA-ACAP-ARAP_14.02.2022_00h00	3.64853e-07	9.12132e-06	3.64853e-07	3.28368e-06	[3, 4, 5]	Group06	0.661455	11	[CD28, CXCL8, IFNG, IL7, STAT1, TLR1, TLR2, TLR3, TLR4, TLR6, TLR7]
GO:0016021	integral component of membrane	GO_CellularComponent-EBI-UniProt-GOA-ACAP-ARAP_14.02.2022_00h00	5.33269e-05	0.000426615	5.33269e-05	0.000213308	[3, 4]	Group07	0.327126	13	[CD28, CD40LG, CD80, CD86, CTLA4, ITGAM, ITGAX, TLR1, TLR2, TLR3, TLR4, TLR6, TLR7]
GO:0031328	positive regulation of cellular biosynthetic process	GO_BiologicalProcess-EBI-UniProt-GOA-ACAP-ARAP_14.02.2022_00h00	2.06684e-05	0.000289358	2.06684e-05	0.000144679	[4, 5, 6]	Group08	0.693842	8	[CD28, CXCL8, IFNG, IL5, STAT1, TLR3, TLR4, TLR7]
GO:0035556	intracellular signal transduction	GO_BiologicalProcess-EBI-UniProt-GOA-ACAP-ARAP_14.02.2022_00h00	0.000132583	0.000795498	0.000132583	0.000265166	[3, 4, 5]	Group09	0.535834	8	[CD28, CXCL8, STAT1, TLR2, TLR3, TLR4, TLR6, TLR7]
GO:0002682	regulation of immune system process	GO_BiologicalProcess-EBI-UniProt-GOA-ACAP-ARAP_14.02.2022_00h00	2.63614e-17	1.26535e-15	2.63614e-17	5.00866e-16	[2, 3]	Group10	1.96592	15	[CD28, CD40LG, CD80, CTLA4, CXCL10, IFNG, IL5, IL7, ITGAM, TLR1, TLR2, TLR3, TLR4, TLR6, TLR7]
GO:0051240	positive regulation of multicellular organismal process	GO_BiologicalProcess-EBI-UniProt-GOA-ACAP-ARAP_14.02.2022_00h00	2.0378e-10	6.72473e-09	1.93888e-10	2.52054e-09	[2, 3, 4]	Group11	1.35135	11	[CD28, CD40LG, CXCL8, IFNG, IL7, ITGAX, TLR1, TLR2, TLR3, TLR4, TLR7]
GO:0010628	positive regulation of gene expression	GO_BiologicalProcess-EBI-UniProt-GOA-ACAP-ARAP_14.02.2022_00h00	4.85635e-13	2.18536e-11	1.93888e-10	2.52054e-09	[4, 5, 6]	Group11	1.84615	12	[CD28, CD40LG, CXCL8, IFNG, IL5, IL7, ITGAX, TLR1, TLR2, TLR3, TLR4, TLR7]
GO:0010033	response to organic substance	GO_BiologicalProcess-EBI-UniProt-GOA-ACAP-ARAP_14.02.2022_00h00	2.35293e-06	5.17646e-05	2.35293e-06	1.88235e-05	[3]	Group12	0.63857	10	[CXCL10, CXCL8, IFNG, IL7, STAT1, TLR1, TLR2, TLR3, TLR4, TLR6]
GO:0071310	cellular response to organic substance	GO_BiologicalProcess-EBI-UniProt-GOA-ACAP-ARAP_14.02.2022_00h00	5.0742e-05	0.000456678	2.35293e-06	1.88235e-05	[4]	Group12	0.613027	8	[CXCL10, CXCL8, IFNG, IL7, STAT1, TLR2, TLR4, TLR6]
GO:0048731	system development	GO_BiologicalProcess-EBI-UniProt-GOA-ACAP-ARAP_14.02.2022_00h00	3.60326e-05	0.000396358	4.0193e-05	0.000200965	[3, 4]	Group13	0.417299	11	[CD28, CD40LG, CTLA4, CXCL10, CXCL8, IFNG, IL7, ITGAX, STAT1, TLR3, TLR4]
GO:2000026	regulation of multicellular organismal development	GO_BiologicalProcess-EBI-UniProt-GOA-ACAP-ARAP_14.02.2022_00h00	5.6634e-08	1.58575e-06	4.0193e-05	0.000200965	[3, 4]	Group13	1.17647	9	[CD28, CTLA4, CXCL10, CXCL8, IFNG, IL7, ITGAX, STAT1, TLR3]
GO:0002684	positive regulation of immune system process	GO_BiologicalProcess-EBI-UniProt-GOA-ACAP-ARAP_14.02.2022_00h00	2.12527e-11	7.86349e-10	9.05683e-11	1.26796e-09	[2, 3, 4]	Group14	2.14592	10	[CD28, CD40LG, CD80, CTLA4, CXCL10, IFNG, IL5, IL7, ITGAM, TLR4]
GO:0002694	regulation of leukocyte activation	GO_BiologicalProcess-EBI-UniProt-GOA-ACAP-ARAP_14.02.2022_00h00	5.51249e-10	1.764e-08	9.05683e-11	1.26796e-09	[3, 4, 5]	Group14	2.73973	8	[CD28, CD40LG, CD80, CTLA4, IFNG, IL7, ITGAM, TLR4]
GO:0051239	regulation of multicellular organismal process	GO_BiologicalProcess-EBI-UniProt-GOA-ACAP-ARAP_14.02.2022_00h00	8.79986e-13	3.87194e-11	5.0204e-11	7.5306e-10	[2, 3]	Group15	0.974026	15	[CD28, CD40LG, CTLA4, CXCL10, CXCL8, IFNG, IL7, ITGAX, STAT1, TLR1, TLR2, TLR3, TLR4, TLR6, TLR7]
GO:0006952	defense response	GO_BiologicalProcess-EBI-UniProt-GOA-ACAP-ARAP_14.02.2022_00h00	1.05629e-13	4.96457e-12	5.0204e-11	7.5306e-10	[3]	Group15	1.67095	13	[CD28, CD40LG, CXCL10, CXCL8, IFNG, ITGAX, STAT1, TLR1, TLR2, TLR3, TLR4, TLR6, TLR7]
GO:0051707	response to other organism	GO_BiologicalProcess-EBI-UniProt-GOA-ACAP-ARAP_14.02.2022_00h00	2.3638e-11	8.50968e-10	5.0204e-11	7.5306e-10	[2, 4]	Group15	1.65165	11	[CXCL10, CXCL8, IFNG, ITGAX, STAT1, TLR1, TLR2, TLR3, TLR4, TLR6, TLR7]
GO:0048519	negative regulation of biological process	GO_BiologicalProcess-EBI-UniProt-GOA-ACAP-ARAP_14.02.2022_00h00	0.00070557	0.00211671	0.000404544	0.000404544	[1, 2, 3]	Group16	0.333667	10	[CD28, CD40LG, CTLA4, CXCL10, CXCL8, IFNG, IL7, STAT1, TLR4, TLR6]
GO:0042127	regulation of cell population proliferation	GO_BiologicalProcess-EBI-UniProt-GOA-ACAP-ARAP_14.02.2022_00h00	2.8705e-06	6.02805e-05	0.000404544	0.000404544	[3, 4]	Group16	0.906002	8	[CD28, CD40LG, CTLA4, CXCL10, IFNG, IL7, STAT1, TLR4]
GO:0006915	apoptotic process	GO_BiologicalProcess-EBI-UniProt-GOA-ACAP-ARAP_14.02.2022_00h00	6.38616e-06	0.000127723	0.000404544	0.000404544	[4]	Group16	0.813835	8	[CD28, CD40LG, CTLA4, CXCL10, IFNG, IL7, STAT1, TLR3]
GO:0009893	positive regulation of metabolic process	GO_BiologicalProcess-EBI-UniProt-GOA-ACAP-ARAP_14.02.2022_00h00	4.97557e-12	2.03998e-10	2.22643e-05	0.000133586	[2, 3, 4]	Group17	0.736309	16	[CD28, CD40LG, CD80, CXCL8, IFNG, IL5, IL7, ITGAM, ITGAX, STAT1, TLR1, TLR2, TLR3, TLR4, TLR6, TLR7]
GO:0043170	macromolecule metabolic process	GO_BiologicalProcess-EBI-UniProt-GOA-ACAP-ARAP_14.02.2022_00h00	0.000129383	0.00090568	2.22643e-05	0.000133586	[3]	Group17	0.256849	15	[CD28, CD40LG, CD80, CXCL8, IFNG, IL5, IL7, ITGAX, STAT1, TLR1, TLR2, TLR3, TLR4, TLR6, TLR7]
GO:0044260	cellular macromolecule metabolic process	GO_BiologicalProcess-EBI-UniProt-GOA-ACAP-ARAP_14.02.2022_00h00	2.91167e-05	0.000378517	2.22643e-05	0.000133586	[3, 4]	Group17	0.345011	13	[CD28, CD40LG, CD80, CXCL8, IFNG, IL5, IL7, STAT1, TLR2, TLR3, TLR4, TLR6, TLR7]
GO:0001816	cytokine production	GO_BiologicalProcess-EBI-UniProt-GOA-ACAP-ARAP_14.02.2022_00h00	9.17444e-12	3.57803e-10	2.3714e-10	2.84568e-09	[2, 5]	Group18	2.33645	10	[CD28, CD40LG, IFNG, IL7, TLR1, TLR2, TLR3, TLR4, TLR6, TLR7]
GO:0050776	regulation of immune response	GO_BiologicalProcess-EBI-UniProt-GOA-ACAP-ARAP_14.02.2022_00h00	1.47283e-11	5.59675e-10	2.3714e-10	2.84568e-09	[3, 4]	Group18	2.22717	10	[CD28, CTLA4, IFNG, ITGAM, TLR1, TLR2, TLR3, TLR4, TLR6, TLR7]
GO:0002764	immune response-regulating signaling pathway	GO_BiologicalProcess-EBI-UniProt-GOA-ACAP-ARAP_14.02.2022_00h00	5.78751e-11	1.96775e-09	2.3714e-10	2.84568e-09	[3, 4, 5]	Group18	3.63636	8	[CD28, CTLA4, TLR1, TLR2, TLR3, TLR4, TLR6, TLR7]
GO:0006954	inflammatory response	GO_BiologicalProcess-EBI-UniProt-GOA-ACAP-ARAP_14.02.2022_00h00	1.84097e-12	7.91616e-11	2.3714e-10	2.84568e-09	[4]	Group18	2.74725	10	[CD28, CD40LG, CXCL8, IFNG, TLR1, TLR2, TLR3, TLR4, TLR6, TLR7]
GO:0001817	regulation of cytokine production	GO_BiologicalProcess-EBI-UniProt-GOA-ACAP-ARAP_14.02.2022_00h00	7.9786e-12	3.19144e-10	2.3714e-10	2.84568e-09	[3, 4, 5, 6]	Group18	2.36967	10	[CD28, CD40LG, IFNG, IL7, TLR1, TLR2, TLR3, TLR4, TLR6, TLR7]
GO:0009967	positive regulation of signal transduction	GO_BiologicalProcess-EBI-UniProt-GOA-ACAP-ARAP_14.02.2022_00h00	2.25449e-06	5.18532e-05	2.3714e-10	2.84568e-09	[3, 4, 5, 6]	Group18	0.935673	8	[CD28, IL7, TLR1, TLR2, TLR3, TLR4, TLR6, TLR7]
GO:0043170	macromolecule metabolic process	GO_BiologicalProcess-EBI-UniProt-GOA-ACAP-ARAP_14.02.2022_00h00	0.000129383	0.00090568	6.38835e-05	0.00019165	[3]	Group19	0.256849	15	[CD28, CD40LG, CD80, CXCL8, IFNG, IL5, IL7, ITGAX, STAT1, TLR1, TLR2, TLR3, TLR4, TLR6, TLR7]
GO:0044249	cellular biosynthetic process	GO_BiologicalProcess-EBI-UniProt-GOA-ACAP-ARAP_14.02.2022_00h00	0.000297248	0.00118899	6.38835e-05	0.00019165	[3]	Group19	0.333941	11	[CD28, CD40LG, CXCL8, IFNG, IL5, STAT1, TLR2, TLR3, TLR4, TLR6, TLR7]
GO:0031323	regulation of cellular metabolic process	GO_BiologicalProcess-EBI-UniProt-GOA-ACAP-ARAP_14.02.2022_00h00	7.69634e-07	1.84712e-05	6.38835e-05	0.00019165	[3, 4]	Group19	0.418911	14	[CD28, CD40LG, CD80, CXCL8, IFNG, IL5, IL7, ITGAM, STAT1, TLR2, TLR3, TLR4, TLR6, TLR7]
GO:0044260	cellular macromolecule metabolic process	GO_BiologicalProcess-EBI-UniProt-GOA-ACAP-ARAP_14.02.2022_00h00	2.91167e-05	0.000378517	6.38835e-05	0.00019165	[3, 4]	Group19	0.345011	13	[CD28, CD40LG, CD80, CXCL8, IFNG, IL5, IL7, STAT1, TLR2, TLR3, TLR4, TLR6, TLR7]
GO:0051171	regulation of nitrogen compound metabolic process	GO_BiologicalProcess-EBI-UniProt-GOA-ACAP-ARAP_14.02.2022_00h00	3.00033e-05	0.00036004	6.38835e-05	0.00019165	[3, 4]	Group19	0.38059	12	[CD28, CD40LG, CD80, IFNG, IL5, IL7, STAT1, TLR2, TLR3, TLR4, TLR6, TLR7]
GO:0080090	regulation of primary metabolic process	GO_BiologicalProcess-EBI-UniProt-GOA-ACAP-ARAP_14.02.2022_00h00	4.03342e-05	0.000403342	6.38835e-05	0.00019165	[3, 4]	Group19	0.370028	12	[CD28, CD40LG, CD80, IFNG, IL5, IL7, STAT1, TLR2, TLR3, TLR4, TLR6, TLR7]
GO:0031325	positive regulation of cellular metabolic process	GO_BiologicalProcess-EBI-UniProt-GOA-ACAP-ARAP_14.02.2022_00h00	1.06832e-07	2.88446e-06	6.38835e-05	0.00019165	[3, 4, 5]	Group19	0.637959	12	[CD28, CD40LG, CD80, CXCL8, IFNG, IL5, ITGAM, STAT1, TLR3, TLR4, TLR6, TLR7]
GO:0051173	positive regulation of nitrogen compound metabolic process	GO_BiologicalProcess-EBI-UniProt-GOA-ACAP-ARAP_14.02.2022_00h00	7.37962e-06	0.000132833	6.38835e-05	0.00019165	[3, 4, 5]	Group19	0.56338	10	[CD28, CD40LG, CD80, IFNG, IL5, STAT1, TLR3, TLR4, TLR6, TLR7]
GO:0031326	regulation of cellular biosynthetic process	GO_BiologicalProcess-EBI-UniProt-GOA-ACAP-ARAP_14.02.2022_00h00	7.03977e-06	0.000133756	6.38835e-05	0.00019165	[4, 5]	Group19	0.493052	11	[CD28, CD40LG, CXCL8, IFNG, IL5, STAT1, TLR2, TLR3, TLR4, TLR6, TLR7]
GO:0044267	cellular protein metabolic process	GO_BiologicalProcess-EBI-UniProt-GOA-ACAP-ARAP_14.02.2022_00h00	0.000175082	0.000875412	6.38835e-05	0.00019165	[4, 5]	Group19	0.35347	11	[CD40LG, CD80, IFNG, IL5, IL7, STAT1, TLR2, TLR3, TLR4, TLR6, TLR7]
GO:0032268	regulation of cellular protein metabolic process	GO_BiologicalProcess-EBI-UniProt-GOA-ACAP-ARAP_14.02.2022_00h00	1.15803e-05	0.000185285	6.38835e-05	0.00019165	[4, 5, 6]	Group19	0.625434	9	[CD40LG, CD80, IFNG, IL5, IL7, STAT1, TLR4, TLR6, TLR7]
GO:0006468	protein phosphorylation	GO_BiologicalProcess-EBI-UniProt-GOA-ACAP-ARAP_14.02.2022_00h00	5.55134e-08	1.60989e-06	6.38835e-05	0.00019165	[6, 7]	Group19	0.953289	10	[CD40LG, CD80, IFNG, IL5, IL7, TLR2, TLR3, TLR4, TLR6, TLR7]
GO:0001932	regulation of protein phosphorylation	GO_BiologicalProcess-EBI-UniProt-GOA-ACAP-ARAP_14.02.2022_00h00	1.73543e-07	4.51212e-06	6.38835e-05	0.00019165	[6, 7, 8]	Group19	1.31148	8	[CD40LG, CD80, IFNG, IL5, IL7, TLR4, TLR6, TLR7]
GO:0006351	transcription, DNA-templated	GO_BiologicalProcess-EBI-UniProt-GOA-ACAP-ARAP_14.02.2022_00h00	1.31906e-05	0.000197859	6.38835e-05	0.00019165	[6, 7, 8, 9]	Group19	0.528262	10	[CD28, CD40LG, IFNG, IL5, STAT1, TLR2, TLR3, TLR4, TLR6, TLR7]
GO:0006355	regulation of transcription, DNA-templated	GO_BiologicalProcess-EBI-UniProt-GOA-ACAP-ARAP_14.02.2022_00h00	7.7648e-06	0.000132002	6.38835e-05	0.00019165	[5, 6, 7, 8, 9, 10]	Group19	0.560224	10	[CD28, CD40LG, IFNG, IL5, STAT1, TLR2, TLR3, TLR4, TLR6, TLR7]

## Sheet: ClueGO Results_Module 2
ID	Term	Ontology Source	Term PValue	Term PValue Corrected with Bonferroni step down	Group PValue	Group PValue Corrected with Bonferroni step down	GOLevels	GOGroups	% Associated Genes	Nr. Genes	Associated Genes Found
KEGG:05200	Pathways in cancer	KEGG_14.02.2022	1.25633e-19	1.38196e-17	1.25633e-19	4.27152e-18	[-1]	Group00	3.25497	18	[AR, BMP4, CTNNB1, ESR2, FAS, FGF10, FGF5, FGF7, GSK3B, IGF2, KIT, KITLG, MET, PTGS2, RHOA, SMAD4, STAT5A, WNT2]
GO:0009887	animal organ morphogenesis	GO_BiologicalProcess-EBI-UniProt-GOA-ACAP-ARAP_14.02.2022_00h00	8.41032e-06	0.000168206	8.41032e-06	8.41032e-05	[3, 4, 5, 6]	Group01	1.33111	8	[BMP4, CTNNB1, FGF10, FGF7, FOXO3, MMP13, SMAD4, WNT2]
GO:0016043	cellular component organization	GO_BiologicalProcess-EBI-UniProt-GOA-ACAP-ARAP_14.02.2022_00h00	0.000407348	0.00366614	0.000407348	0.00203674	[3]	Group02	0.431531	15	[ADIPOQ, AR, BMP4, CTNNB1, FGF10, FGF7, GSK3B, HNF4A, KDR, KIT, MAP2K7, MET, MMP13, NR3C1, SMAD4]
GO:0018193	peptidyl-amino acid modification	GO_BiologicalProcess-EBI-UniProt-GOA-ACAP-ARAP_14.02.2022_00h00	5.70743e-05	0.000741966	5.70743e-05	0.000456595	[6, 7]	Group03	1.02041	8	[CTNNB1, FGF10, FGF7, KDR, KIT, MET, PTGS2, SMAD4]
KEGG:05224	Breast cancer	KEGG_14.02.2022	2.45372e-10	2.08567e-08	2.45372e-10	6.87043e-09	[-1]	Group04	5.16129	8	[CTNNB1, ESR2, FGF10, FGF5, FGF7, GSK3B, KIT, WNT2]
GO:0046872	metal ion binding	GO_MolecularFunction-EBI-UniProt-GOA-ACAP-ARAP_14.02.2022_00h00	0.00162411	0.00812056	0.00162411	0.00162411	[4]	Group05	0.476603	11	[AR, ESR2, HNF4A, ITGAL, KIT, MAP2K7, MMP13, NR3C1, PTGS2, SMAD4, TIMP1]
GO:0048468	cell development	GO_BiologicalProcess-EBI-UniProt-GOA-ACAP-ARAP_14.02.2022_00h00	0.000160039	0.00176043	0.000160039	0.000960234	[3, 4]	Group06	0.768574	9	[ADIPOQ, BMP4, CTNNB1, FOXO3, HNF4A, KIT, MET, SMAD4, WNT2]
GO:0048523	negative regulation of cellular process	GO_BiologicalProcess-EBI-UniProt-GOA-ACAP-ARAP_14.02.2022_00h00	1.04285e-08	6.88278e-07	1.04285e-08	1.98141e-07	[2, 3, 4]	Group07	0.698786	19	[ADIPOQ, AR, BMP4, CTNNB1, ESR2, FGF10, FOXO3, GSK3B, HNF4A, IGF2, KDR, KIT, MET, NR3C1, PTGS2, RHOB, SMAD4, STAT5A, TIMP1]
GO:0048732	gland development	GO_BiologicalProcess-EBI-UniProt-GOA-ACAP-ARAP_14.02.2022_00h00	6.63283e-09	4.57666e-07	6.63283e-09	1.32657e-07	[4, 5, 6]	Group08	3.40426	8	[BMP4, CTNNB1, FGF10, FGF7, HNF4A, SMAD4, STAT5A, WNT2]
GO:0051093	negative regulation of developmental process	GO_BiologicalProcess-EBI-UniProt-GOA-ACAP-ARAP_14.02.2022_00h00	1.88659e-06	5.09379e-05	1.88659e-06	2.45257e-05	[2, 3, 4]	Group09	1.62933	8	[ADIPOQ, BMP4, CTNNB1, FGF10, GSK3B, IGF2, SMAD4, STAT5A]
KEGG:05226	Gastric cancer	KEGG_14.02.2022	2.71874e-10	2.25655e-08	2.71874e-10	7.34059e-09	[-1]	Group10	5.09554	8	[CTNNB1, FGF10, FGF5, FGF7, GSK3B, MET, SMAD4, WNT2]
GO:0051128	regulation of cellular component organization	GO_BiologicalProcess-EBI-UniProt-GOA-ACAP-ARAP_14.02.2022_00h00	5.42268e-05	0.000759175	5.42268e-05	0.000488041	[3, 4]	Group11	0.780031	10	[ADIPOQ, AR, BMP4, CTNNB1, GSK3B, HNF4A, KDR, MAP2K7, MET, SMAD4]
GO:0051239	regulation of multicellular organismal process	GO_BiologicalProcess-EBI-UniProt-GOA-ACAP-ARAP_14.02.2022_00h00	1.01984e-10	9.28053e-09	1.01984e-10	2.95753e-09	[2, 3]	Group12	1.1039	17	[ADIPOQ, BMP4, CTNNB1, FCGR3A, FGF10, FGF7, FOXO3, HNF4A, KDR, KIT, MET, PTGS2, RHOB, SMAD4, STAT5A, TIMP1, WNT2]
GO:0007165	signal transduction	GO_BiologicalProcess-EBI-UniProt-GOA-ACAP-ARAP_14.02.2022_00h00	2.84228e-15	3.09809e-13	2.84228e-15	9.37953e-14	[2, 3, 4]	Group13	0.746475	27	[ADIPOQ, AR, BMP4, CTNNB1, ESR2, FCGR3A, FGF10, FGF7, FOXO3, GSK3B, HNF4A, IGF2, ITGAL, KDR, KIT, KITLG, MAP2K7, MET, NR3C1, PTGS2, RHOA, RHOB, SMAD4, SPP1, STAT5A, TIMP1, WNT2]
GO:0007166	cell surface receptor signaling pathway	GO_BiologicalProcess-EBI-UniProt-GOA-ACAP-ARAP_14.02.2022_00h00	8.64728e-12	8.73376e-10	8.64728e-12	2.59419e-10	[3, 4, 5]	Group14	1.1583	18	[ADIPOQ, AR, BMP4, CTNNB1, FCGR3A, FGF10, FGF7, FOXO3, GSK3B, HNF4A, ITGAL, KDR, KIT, MET, SMAD4, STAT5A, TIMP1, WNT2]
GO:0008104	protein localization	GO_BiologicalProcess-EBI-UniProt-GOA-ACAP-ARAP_14.02.2022_00h00	0.000473459	0.00378767	0.000473459	0.00189384	[3]	Group15	0.665188	9	[ADIPOQ, AR, BMP4, CTNNB1, FGF10, FGF7, HNF4A, ITGAL, RHOB]
GO:0009653	anatomical structure morphogenesis	GO_BiologicalProcess-EBI-UniProt-GOA-ACAP-ARAP_14.02.2022_00h00	1.63429e-09	1.27475e-07	1.63429e-09	3.9223e-08	[2, 3]	Group16	1.01911	16	[ADIPOQ, BMP4, CTNNB1, FGF10, FGF7, FOXO3, HNF4A, IGF2, KDR, KIT, MET, MMP13, RHOA, RHOB, SMAD4, WNT2]
GO:0042127	regulation of cell population proliferation	GO_BiologicalProcess-EBI-UniProt-GOA-ACAP-ARAP_14.02.2022_00h00	1.26001e-14	1.36081e-12	1.26001e-14	4.03203e-13	[3, 4]	Group17	1.92525	17	[ADIPOQ, AR, BMP4, CTNNB1, FGF10, FGF7, FOXO3, HNF4A, IGF2, KDR, KIT, KITLG, PTGS2, SMAD4, STAT5A, TIMP1, WNT2]
GO:0008284	positive regulation of cell population proliferation	GO_BiologicalProcess-EBI-UniProt-GOA-ACAP-ARAP_14.02.2022_00h00	1.17113e-12	1.25311e-10	1.26001e-14	4.03203e-13	[3, 4, 5]	Group17	2.59481	13	[AR, BMP4, CTNNB1, FGF10, FGF7, IGF2, KDR, KIT, KITLG, SMAD4, STAT5A, TIMP1, WNT2]
GO:0003677	DNA binding	GO_MolecularFunction-EBI-UniProt-GOA-ACAP-ARAP_14.02.2022_00h00	0.00116889	0.00701334	0.00012201	0.000854068	[4]	Group18	0.655201	8	[AR, CTNNB1, ESR2, FOXO3, HNF4A, NR3C1, SMAD4, STAT5A]
GO:0003700	DNA-binding transcription factor activity	GO_BiologicalProcess-EBI-UniProt-GOA-ACAP-ARAP_14.02.2022_00h00	3.76104e-07	1.39158e-05	0.00012201	0.000854068	[7, 8, 9, 10, 11, 12]	Group18	1.3624	10	[AR, CTNNB1, ESR2, FOXO3, HNF4A, KIT, NR3C1, SMAD4, STAT5A, WNT2]
GO:0005102	signaling receptor binding	GO_MolecularFunction-EBI-UniProt-GOA-ACAP-ARAP_14.02.2022_00h00	4.62749e-09	3.28552e-07	4.62749e-09	9.71773e-08	[3]	Group19	1.53257	12	[ADIPOQ, AR, BMP4, FGF10, FGF7, HNF4A, IGF2, KDR, KITLG, SPP1, TIMP1, WNT2]
GO:0048018	receptor ligand activity	GO_BiologicalProcess-EBI-UniProt-GOA-ACAP-ARAP_14.02.2022_00h00	7.2066e-10	5.83734e-08	4.62749e-09	9.71773e-08	[3, 4, 5]	Group19	3.35821	9	[ADIPOQ, BMP4, FGF10, FGF7, IGF2, KITLG, SPP1, TIMP1, WNT2]
GO:0007275	multicellular organism development	GO_BiologicalProcess-EBI-UniProt-GOA-ACAP-ARAP_14.02.2022_00h00	2.30124e-09	1.72593e-07	2.30124e-09	5.06273e-08	[2, 3]	Group20	0.706464	20	[ADIPOQ, BMP4, CTNNB1, FGF10, FGF7, FOXO3, HNF4A, IGF2, KDR, KIT, KITLG, MET, MMP13, PTGS2, RHOB, SMAD4, SPP1, STAT5A, TIMP1, WNT2]
GO:0048513	animal organ development	GO_BiologicalProcess-EBI-UniProt-GOA-ACAP-ARAP_14.02.2022_00h00	4.10275e-09	2.95398e-07	2.30124e-09	5.06273e-08	[3, 4, 5]	Group20	0.871795	17	[ADIPOQ, BMP4, CTNNB1, FGF10, FGF7, FOXO3, HNF4A, IGF2, KIT, KITLG, MET, MMP13, PTGS2, SMAD4, SPP1, STAT5A, WNT2]
GO:1901700	response to oxygen-containing compound	GO_BiologicalProcess-EBI-UniProt-GOA-ACAP-ARAP_14.02.2022_00h00	3.95437e-07	1.42357e-05	3.95437e-07	6.72243e-06	[3]	Group21	1.35501	10	[ADIPOQ, AR, ESR2, FOXO3, HNF4A, MET, NR3C1, RHOB, SPP1, STAT5A]
GO:1901701	cellular response to oxygen-containing compound	GO_BiologicalProcess-EBI-UniProt-GOA-ACAP-ARAP_14.02.2022_00h00	5.8507e-06	0.000134566	3.95437e-07	6.72243e-06	[4]	Group21	1.3986	8	[ADIPOQ, AR, ESR2, MET, NR3C1, RHOB, SPP1, STAT5A]
GO:0010605	negative regulation of macromolecule metabolic process	GO_BiologicalProcess-EBI-UniProt-GOA-ACAP-ARAP_14.02.2022_00h00	9.55302e-07	2.77038e-05	9.55302e-07	1.43295e-05	[3, 4, 5]	Group22	0.847458	13	[ADIPOQ, AR, BMP4, CTNNB1, ESR2, FOXO3, HNF4A, IGF2, KDR, NR3C1, PTGS2, SMAD4, TIMP1]
GO:0045892	negative regulation of transcription, DNA-templated	GO_BiologicalProcess-EBI-UniProt-GOA-ACAP-ARAP_14.02.2022_00h00	1.10045e-07	5.72233e-06	9.55302e-07	1.43295e-05	[6, 7, 8, 9, 10, 11]	Group22	1.55521	10	[ADIPOQ, AR, BMP4, CTNNB1, ESR2, FOXO3, HNF4A, IGF2, NR3C1, SMAD4]
GO:0000122	negative regulation of transcription by RNA polymerase II	GO_BiologicalProcess-EBI-UniProt-GOA-ACAP-ARAP_14.02.2022_00h00	1.33894e-06	3.74904e-05	9.55302e-07	1.43295e-05	[7, 8, 9, 10, 11, 12]	Group22	1.70576	8	[AR, BMP4, CTNNB1, ESR2, FOXO3, IGF2, NR3C1, SMAD4]
GO:0035295	tube development	GO_BiologicalProcess-EBI-UniProt-GOA-ACAP-ARAP_14.02.2022_00h00	1.66029e-07	7.96938e-06	0.000684668	0.002054	[3, 4]	Group23	1.4881	10	[BMP4, CTNNB1, FGF10, FGF7, KDR, KIT, MET, RHOB, SMAD4, WNT2]
GO:0006996	organelle organization	GO_BiologicalProcess-EBI-UniProt-GOA-ACAP-ARAP_14.02.2022_00h00	0.00397338	0.0158935	0.000684668	0.002054	[4]	Group23	0.456204	10	[BMP4, CTNNB1, FGF10, FGF7, KDR, KIT, MAP2K7, MET, NR3C1, SMAD4]
GO:1902531	regulation of intracellular signal transduction	GO_BiologicalProcess-EBI-UniProt-GOA-ACAP-ARAP_14.02.2022_00h00	3.21554e-06	8.3604e-05	0.000684668	0.002054	[4, 5, 6]	Group23	1.07643	10	[ADIPOQ, BMP4, CTNNB1, FGF10, KDR, KIT, MAP2K7, MET, PTGS2, SMAD4]
KEGG:04010	MAPK signaling pathway	KEGG_14.02.2022	7.29441e-11	6.71086e-09	2.08615e-14	6.46706e-13	[-1]	Group24	3.33333	10	[FAS, FGF10, FGF5, FGF7, IGF2, KDR, KIT, KITLG, MAP2K7, MET]
KEGG:04014	Ras signaling pathway	KEGG_14.02.2022	2.42674e-10	2.08699e-08	2.08615e-14	6.46706e-13	[-1]	Group24	3.79747	9	[FGF10, FGF5, FGF7, IGF2, KDR, KIT, KITLG, MET, RHOA]
KEGG:04015	Rap1 signaling pathway	KEGG_14.02.2022	2.57433e-12	2.6773e-10	2.08615e-14	6.46706e-13	[-1]	Group24	4.6729	10	[CTNNB1, FGF10, FGF5, FGF7, ITGAL, KDR, KIT, KITLG, MET, RHOA]
KEGG:04151	PI3K-Akt signaling pathway	KEGG_14.02.2022	3.90551e-11	3.78834e-09	2.08615e-14	6.46706e-13	[-1]	Group24	2.82776	11	[FGF10, FGF5, FGF7, FOXO3, GSK3B, IGF2, KDR, KIT, KITLG, MET, SPP1]
GO:0032879	regulation of localization	GO_BiologicalProcess-EBI-UniProt-GOA-ACAP-ARAP_14.02.2022_00h00	8.21771e-07	2.54749e-05	9.94988e-10	2.58697e-08	[2, 3]	Group25	0.858653	13	[ADIPOQ, AR, BMP4, FGF10, FGF7, HNF4A, KDR, MET, RHOB, SMAD4, SPP1, STAT5A, TIMP1]
GO:0016477	cell migration	GO_BiologicalProcess-EBI-UniProt-GOA-ACAP-ARAP_14.02.2022_00h00	7.9407e-10	6.35256e-08	9.94988e-10	2.58697e-08	[3, 4]	Group25	1.53846	13	[ADIPOQ, BMP4, CTNNB1, FGF10, FGF7, ITGAL, KDR, KIT, MET, RHOA, RHOB, STAT5A, TIMP1]
GO:0001667	ameboidal-type cell migration	GO_BiologicalProcess-EBI-UniProt-GOA-ACAP-ARAP_14.02.2022_00h00	3.897e-10	3.19554e-08	9.94988e-10	2.58697e-08	[4, 5]	Group25	3.6	9	[BMP4, FGF10, FGF7, KDR, KIT, MET, RHOB, STAT5A, TIMP1]
GO:0030334	regulation of cell migration	GO_BiologicalProcess-EBI-UniProt-GOA-ACAP-ARAP_14.02.2022_00h00	1.99547e-07	8.78009e-06	9.94988e-10	2.58697e-08	[4, 5, 6]	Group25	1.75439	9	[ADIPOQ, BMP4, FGF10, FGF7, KDR, MET, RHOB, STAT5A, TIMP1]
GO:0060429	epithelium development	GO_BiologicalProcess-EBI-UniProt-GOA-ACAP-ARAP_14.02.2022_00h00	6.74911e-11	6.27667e-09	1.63957e-09	3.77101e-08	[4]	Group26	1.87861	13	[ADIPOQ, BMP4, CTNNB1, FGF10, FGF7, HNF4A, KDR, MET, RHOA, RHOB, SMAD4, STAT5A, WNT2]
GO:0030855	epithelial cell differentiation	GO_BiologicalProcess-EBI-UniProt-GOA-ACAP-ARAP_14.02.2022_00h00	1.76842e-07	8.31159e-06	1.63957e-09	3.77101e-08	[4, 5]	Group26	2.22841	8	[ADIPOQ, BMP4, CTNNB1, FGF10, HNF4A, MET, SMAD4, STAT5A]
GO:0007167	enzyme linked receptor protein signaling pathway	GO_BiologicalProcess-EBI-UniProt-GOA-ACAP-ARAP_14.02.2022_00h00	1.48735e-09	1.17501e-07	1.63957e-09	3.77101e-08	[4, 5, 6]	Group26	2.0073	11	[ADIPOQ, BMP4, CTNNB1, FGF10, FGF7, HNF4A, KDR, KIT, MET, SMAD4, STAT5A]
GO:0007169	transmembrane receptor protein tyrosine kinase signaling pathway	GO_BiologicalProcess-EBI-UniProt-GOA-ACAP-ARAP_14.02.2022_00h00	1.19244e-07	6.08145e-06	1.63957e-09	3.77101e-08	[5, 6, 7]	Group26	2.34604	8	[ADIPOQ, CTNNB1, FGF10, FGF7, KDR, KIT, MET, STAT5A]
GO:0009888	tissue development	GO_BiologicalProcess-EBI-UniProt-GOA-ACAP-ARAP_14.02.2022_00h00	8.55665e-12	8.72778e-10	1.18447e-09	2.96118e-08	[3]	Group27	1.44796	16	[ADIPOQ, BMP4, CTNNB1, FGF10, FGF7, HNF4A, KDR, MET, MMP13, PTGS2, RHOA, RHOB, SMAD4, SPP1, STAT5A, WNT2]
GO:2000026	regulation of multicellular organismal development	GO_BiologicalProcess-EBI-UniProt-GOA-ACAP-ARAP_14.02.2022_00h00	5.53777e-06	0.000132906	1.18447e-09	2.96118e-08	[3, 4]	Group27	1.17647	9	[ADIPOQ, BMP4, CTNNB1, HNF4A, KDR, RHOB, SMAD4, STAT5A, WNT2]
GO:0060429	epithelium development	GO_BiologicalProcess-EBI-UniProt-GOA-ACAP-ARAP_14.02.2022_00h00	6.74911e-11	6.27667e-09	1.18447e-09	2.96118e-08	[4]	Group27	1.87861	13	[ADIPOQ, BMP4, CTNNB1, FGF10, FGF7, HNF4A, KDR, MET, RHOA, RHOB, SMAD4, STAT5A, WNT2]
GO:0002009	morphogenesis of an epithelium	GO_BiologicalProcess-EBI-UniProt-GOA-ACAP-ARAP_14.02.2022_00h00	1.59808e-10	1.40631e-08	1.18447e-09	2.96118e-08	[4, 5]	Group27	3.07692	10	[BMP4, CTNNB1, FGF10, FGF7, KDR, MET, RHOA, RHOB, SMAD4, WNT2]
GO:0007167	enzyme linked receptor protein signaling pathway	GO_BiologicalProcess-EBI-UniProt-GOA-ACAP-ARAP_14.02.2022_00h00	1.48735e-09	1.17501e-07	1.18447e-09	2.96118e-08	[4, 5, 6]	Group27	2.0073	11	[ADIPOQ, BMP4, CTNNB1, FGF10, FGF7, HNF4A, KDR, KIT, MET, SMAD4, STAT5A]
GO:0003006	developmental process involved in reproduction	GO_BiologicalProcess-EBI-UniProt-GOA-ACAP-ARAP_14.02.2022_00h00	4.48313e-11	4.30381e-09	5.92647e-07	9.48235e-06	[2, 3]	Group28	2.29885	12	[BMP4, CTNNB1, FGF10, FOXO3, HNF4A, IGF2, KIT, KITLG, PTGS2, SMAD4, STAT5A, WNT2]
GO:0030154	cell differentiation	GO_BiologicalProcess-EBI-UniProt-GOA-ACAP-ARAP_14.02.2022_00h00	9.68997e-06	0.000184109	5.92647e-07	9.48235e-06	[3]	Group28	0.634921	14	[ADIPOQ, AR, BMP4, CTNNB1, FGF10, FOXO3, HNF4A, IGF2, KIT, MET, PTGS2, SMAD4, STAT5A, WNT2]
GO:0051094	positive regulation of developmental process	GO_BiologicalProcess-EBI-UniProt-GOA-ACAP-ARAP_14.02.2022_00h00	1.79288e-09	1.36259e-07	5.92647e-07	9.48235e-06	[2, 3, 4]	Group28	1.66667	12	[ADIPOQ, AR, BMP4, CTNNB1, FGF10, KDR, KIT, PTGS2, RHOB, SMAD4, STAT5A, WNT2]
GO:0007548	sex differentiation	GO_BiologicalProcess-EBI-UniProt-GOA-ACAP-ARAP_14.02.2022_00h00	1.28604e-10	1.15744e-08	5.92647e-07	9.48235e-06	[3, 4]	Group28	5.59441	8	[CTNNB1, FGF10, FOXO3, HNF4A, KIT, KITLG, SMAD4, STAT5A]
GO:0009790	embryo development	GO_BiologicalProcess-EBI-UniProt-GOA-ACAP-ARAP_14.02.2022_00h00	3.06834e-07	1.22734e-05	5.92647e-07	9.48235e-06	[3, 4]	Group28	1.39276	10	[ADIPOQ, BMP4, CTNNB1, FGF10, HNF4A, IGF2, KIT, KITLG, SMAD4, WNT2]
GO:0045595	regulation of cell differentiation	GO_BiologicalProcess-EBI-UniProt-GOA-ACAP-ARAP_14.02.2022_00h00	1.3379e-07	6.55572e-06	5.92647e-07	9.48235e-06	[3, 4]	Group28	1.2987	11	[ADIPOQ, AR, BMP4, CTNNB1, FGF10, IGF2, KIT, PTGS2, SMAD4, STAT5A, WNT2]
GO:0045597	positive regulation of cell differentiation	GO_BiologicalProcess-EBI-UniProt-GOA-ACAP-ARAP_14.02.2022_00h00	7.05387e-08	3.80909e-06	5.92647e-07	9.48235e-06	[3, 4, 5]	Group28	1.98238	9	[ADIPOQ, AR, BMP4, CTNNB1, KIT, PTGS2, SMAD4, STAT5A, WNT2]
GO:0048598	embryonic morphogenesis	GO_BiologicalProcess-EBI-UniProt-GOA-ACAP-ARAP_14.02.2022_00h00	2.41743e-07	1.0395e-05	5.92647e-07	9.48235e-06	[3, 4, 5]	Group28	2.13904	8	[ADIPOQ, BMP4, CTNNB1, FGF10, HNF4A, IGF2, SMAD4, WNT2]
GO:0023051	regulation of signaling	GO_BiologicalProcess-EBI-UniProt-GOA-ACAP-ARAP_14.02.2022_00h00	2.25194e-08	1.37368e-06	5.08644e-08	9.15559e-07	[2, 3]	Group29	0.851064	16	[ADIPOQ, AR, BMP4, CTNNB1, FGF10, FOXO3, GSK3B, HNF4A, KDR, KIT, MAP2K7, MET, PTGS2, SMAD4, SPP1, TIMP1]
GO:0048583	regulation of response to stimulus	GO_BiologicalProcess-EBI-UniProt-GOA-ACAP-ARAP_14.02.2022_00h00	1.92886e-07	8.67985e-06	5.08644e-08	9.15559e-07	[2, 3]	Group29	0.73193	16	[ADIPOQ, AR, BMP4, CTNNB1, FCGR3A, FGF10, FOXO3, GSK3B, KDR, KIT, MAP2K7, MET, PTGS2, SMAD4, STAT5A, TIMP1]
GO:0048584	positive regulation of response to stimulus	GO_BiologicalProcess-EBI-UniProt-GOA-ACAP-ARAP_14.02.2022_00h00	4.78958e-07	1.62846e-05	5.08644e-08	9.15559e-07	[2, 3, 4]	Group29	1.00671	12	[ADIPOQ, BMP4, CTNNB1, FGF10, FOXO3, KDR, KIT, MAP2K7, MET, PTGS2, SMAD4, STAT5A]
GO:0010646	regulation of cell communication	GO_BiologicalProcess-EBI-UniProt-GOA-ACAP-ARAP_14.02.2022_00h00	2.2177e-08	1.37497e-06	5.08644e-08	9.15559e-07	[3, 4]	Group29	0.85197	16	[ADIPOQ, AR, BMP4, CTNNB1, FGF10, FOXO3, GSK3B, HNF4A, KDR, KIT, MAP2K7, MET, PTGS2, SMAD4, SPP1, TIMP1]
GO:0009966	regulation of signal transduction	GO_BiologicalProcess-EBI-UniProt-GOA-ACAP-ARAP_14.02.2022_00h00	3.17502e-07	1.23826e-05	5.08644e-08	9.15559e-07	[3, 4, 5]	Group29	0.841852	14	[ADIPOQ, AR, BMP4, CTNNB1, FGF10, FOXO3, GSK3B, KDR, KIT, MAP2K7, MET, PTGS2, SMAD4, TIMP1]
GO:0009968	negative regulation of signal transduction	GO_BiologicalProcess-EBI-UniProt-GOA-ACAP-ARAP_14.02.2022_00h00	4.31384e-07	1.50984e-05	5.08644e-08	9.15559e-07	[3, 4, 5, 6]	Group29	1.34228	10	[ADIPOQ, AR, BMP4, CTNNB1, FGF10, FOXO3, GSK3B, MET, PTGS2, SMAD4]
GO:0016310	phosphorylation	GO_BiologicalProcess-EBI-UniProt-GOA-ACAP-ARAP_14.02.2022_00h00	8.99167e-07	2.6975e-05	5.08644e-08	9.15559e-07	[5]	Group29	0.949367	12	[ADIPOQ, AR, BMP4, FGF10, FGF7, GSK3B, KDR, KIT, MAP2K7, MET, PTGS2, SMAD4]
GO:1902531	regulation of intracellular signal transduction	GO_BiologicalProcess-EBI-UniProt-GOA-ACAP-ARAP_14.02.2022_00h00	3.21554e-06	8.3604e-05	5.08644e-08	9.15559e-07	[4, 5, 6]	Group29	1.07643	10	[ADIPOQ, BMP4, CTNNB1, FGF10, KDR, KIT, MAP2K7, MET, PTGS2, SMAD4]
GO:1901564	organonitrogen compound metabolic process	GO_BiologicalProcess-EBI-UniProt-GOA-ACAP-ARAP_14.02.2022_00h00	0.00106048	0.00742333	0.000760342	0.00152068	[3]	Group30	0.383877	16	[ADIPOQ, BMP4, CTNNB1, FGF10, FGF7, GSK3B, HNF4A, IGF2, KDR, KIT, MAP2K7, MET, MMP13, PTGS2, SMAD4, TIMP1]
GO:0044260	cellular macromolecule metabolic process	GO_BiologicalProcess-EBI-UniProt-GOA-ACAP-ARAP_14.02.2022_00h00	0.000267019	0.00267019	0.000760342	0.00152068	[3, 4]	Group30	0.424628	16	[ADIPOQ, BMP4, CTNNB1, FGF10, FGF7, GSK3B, IGF2, KDR, KIT, MAP2K7, MET, MMP13, PTGS2, SMAD4, STAT5A, TIMP1]
GO:0009966	regulation of signal transduction	GO_BiologicalProcess-EBI-UniProt-GOA-ACAP-ARAP_14.02.2022_00h00	3.17502e-07	1.23826e-05	0.000760342	0.00152068	[3, 4, 5]	Group30	0.841852	14	[ADIPOQ, AR, BMP4, CTNNB1, FGF10, FOXO3, GSK3B, KDR, KIT, MAP2K7, MET, PTGS2, SMAD4, TIMP1]
GO:0016310	phosphorylation	GO_BiologicalProcess-EBI-UniProt-GOA-ACAP-ARAP_14.02.2022_00h00	8.99167e-07	2.6975e-05	0.000760342	0.00152068	[5]	Group30	0.949367	12	[ADIPOQ, AR, BMP4, FGF10, FGF7, GSK3B, KDR, KIT, MAP2K7, MET, PTGS2, SMAD4]
GO:0032268	regulation of cellular protein metabolic process	GO_BiologicalProcess-EBI-UniProt-GOA-ACAP-ARAP_14.02.2022_00h00	2.41761e-05	0.000410994	0.000760342	0.00152068	[4, 5, 6]	Group30	0.76442	11	[ADIPOQ, BMP4, CTNNB1, FGF10, FGF7, IGF2, KDR, KIT, PTGS2, SMAD4, TIMP1]
GO:1902531	regulation of intracellular signal transduction	GO_BiologicalProcess-EBI-UniProt-GOA-ACAP-ARAP_14.02.2022_00h00	3.21554e-06	8.3604e-05	0.000760342	0.00152068	[4, 5, 6]	Group30	1.07643	10	[ADIPOQ, BMP4, CTNNB1, FGF10, KDR, KIT, MAP2K7, MET, PTGS2, SMAD4]
GO:0006464	cellular protein modification process	GO_BiologicalProcess-EBI-UniProt-GOA-ACAP-ARAP_14.02.2022_00h00	0.000130654	0.00156785	0.000760342	0.00152068	[5, 6]	Group30	0.541667	13	[ADIPOQ, BMP4, CTNNB1, FGF10, FGF7, GSK3B, IGF2, KDR, KIT, MAP2K7, MET, PTGS2, SMAD4]
GO:0042327	positive regulation of phosphorylation	GO_BiologicalProcess-EBI-UniProt-GOA-ACAP-ARAP_14.02.2022_00h00	4.17107e-08	2.3358e-06	0.000760342	0.00152068	[6, 7, 8]	Group30	2.10773	9	[ADIPOQ, AR, BMP4, FGF10, FGF7, KDR, KIT, PTGS2, SMAD4]
GO:0051094	positive regulation of developmental process	GO_BiologicalProcess-EBI-UniProt-GOA-ACAP-ARAP_14.02.2022_00h00	1.79288e-09	1.36259e-07	1.2087e-06	1.69218e-05	[2, 3, 4]	Group31	1.66667	12	[ADIPOQ, AR, BMP4, CTNNB1, FGF10, KDR, KIT, PTGS2, RHOB, SMAD4, STAT5A, WNT2]
GO:0051240	positive regulation of multicellular organismal process	GO_BiologicalProcess-EBI-UniProt-GOA-ACAP-ARAP_14.02.2022_00h00	7.16146e-09	4.79818e-07	1.2087e-06	1.69218e-05	[2, 3, 4]	Group31	1.4742	12	[ADIPOQ, BMP4, CTNNB1, FGF10, FOXO3, KDR, KIT, PTGS2, RHOB, SMAD4, STAT5A, WNT2]
GO:0022603	regulation of anatomical structure morphogenesis	GO_BiologicalProcess-EBI-UniProt-GOA-ACAP-ARAP_14.02.2022_00h00	1.28324e-07	6.41622e-06	1.2087e-06	1.69218e-05	[3, 4]	Group31	1.84805	9	[BMP4, CTNNB1, FGF10, FGF7, HNF4A, KDR, KIT, RHOB, WNT2]
GO:0035295	tube development	GO_BiologicalProcess-EBI-UniProt-GOA-ACAP-ARAP_14.02.2022_00h00	1.66029e-07	7.96938e-06	1.2087e-06	1.69218e-05	[3, 4]	Group31	1.4881	10	[BMP4, CTNNB1, FGF10, FGF7, KDR, KIT, MET, RHOB, SMAD4, WNT2]
GO:0006996	organelle organization	GO_BiologicalProcess-EBI-UniProt-GOA-ACAP-ARAP_14.02.2022_00h00	0.00397338	0.0158935	1.2087e-06	1.69218e-05	[4]	Group31	0.456204	10	[BMP4, CTNNB1, FGF10, FGF7, KDR, KIT, MAP2K7, MET, NR3C1, SMAD4]
GO:0060429	epithelium development	GO_BiologicalProcess-EBI-UniProt-GOA-ACAP-ARAP_14.02.2022_00h00	6.74911e-11	6.27667e-09	1.2087e-06	1.69218e-05	[4]	Group31	1.87861	13	[ADIPOQ, BMP4, CTNNB1, FGF10, FGF7, HNF4A, KDR, MET, RHOA, RHOB, SMAD4, STAT5A, WNT2]
GO:0002009	morphogenesis of an epithelium	GO_BiologicalProcess-EBI-UniProt-GOA-ACAP-ARAP_14.02.2022_00h00	1.59808e-10	1.40631e-08	1.2087e-06	1.69218e-05	[4, 5]	Group31	3.07692	10	[BMP4, CTNNB1, FGF10, FGF7, KDR, MET, RHOA, RHOB, SMAD4, WNT2]
GO:0061138	morphogenesis of a branching epithelium	GO_BiologicalProcess-EBI-UniProt-GOA-ACAP-ARAP_14.02.2022_00h00	5.26808e-11	5.00467e-09	1.2087e-06	1.69218e-05	[3, 4, 5, 6]	Group31	6.25	8	[BMP4, CTNNB1, FGF10, FGF7, KDR, MET, SMAD4, WNT2]
GO:0072359	circulatory system development	GO_BiologicalProcess-EBI-UniProt-GOA-ACAP-ARAP_14.02.2022_00h00	1.33031e-05	0.000239457	1.2087e-06	1.69218e-05	[4, 5]	Group31	1.25	8	[BMP4, CTNNB1, FGF10, KDR, KIT, RHOB, SMAD4, WNT2]
GO:0060562	epithelial tube morphogenesis	GO_BiologicalProcess-EBI-UniProt-GOA-ACAP-ARAP_14.02.2022_00h00	2.73891e-09	2.0268e-07	1.2087e-06	1.69218e-05	[4, 5, 6]	Group31	3.80952	8	[BMP4, CTNNB1, FGF10, KDR, MET, RHOB, SMAD4, WNT2]
GO:0071363	cellular response to growth factor stimulus	GO_BiologicalProcess-EBI-UniProt-GOA-ACAP-ARAP_14.02.2022_00h00	1.80644e-07	8.30964e-06	1.2087e-06	1.69218e-05	[5]	Group31	2.22222	8	[BMP4, CTNNB1, FGF10, FGF7, KDR, NR3C1, SMAD4, WNT2]
GO:0048518	positive regulation of biological process	GO_BiologicalProcess-EBI-UniProt-GOA-ACAP-ARAP_14.02.2022_00h00	1.02517e-11	1.02517e-09	3.99101e-06	4.39011e-05	[1, 2, 3]	Group32	0.683566	24	[ADIPOQ, AR, BMP4, CTNNB1, ESR2, FCGR3A, FGF10, FGF7, FOXO3, HNF4A, IGF2, KDR, KIT, KITLG, MAP2K7, MET, NR3C1, PTGS2, RHOB, SMAD4, SPP1, STAT5A, TIMP1, WNT2]
GO:0010033	response to organic substance	GO_BiologicalProcess-EBI-UniProt-GOA-ACAP-ARAP_14.02.2022_00h00	1.32926e-10	1.18304e-08	3.99101e-06	4.39011e-05	[3]	Group32	1.08557	17	[ADIPOQ, AR, BMP4, CTNNB1, ESR2, FGF10, FGF7, FOXO3, HNF4A, KDR, KIT, MAP2K7, NR3C1, SMAD4, SPP1, STAT5A, WNT2]
GO:0043170	macromolecule metabolic process	GO_BiologicalProcess-EBI-UniProt-GOA-ACAP-ARAP_14.02.2022_00h00	6.59881e-06	0.000145174	3.99101e-06	4.39011e-05	[3]	Group32	0.393836	23	[ADIPOQ, AR, BMP4, CTNNB1, ESR2, FGF10, FGF7, FOXO3, GSK3B, HNF4A, IGF2, KDR, KIT, MAP2K7, MET, MMP13, NR3C1, PTGS2, SMAD4, SPP1, STAT5A, TIMP1, WNT2]
GO:0044249	cellular biosynthetic process	GO_BiologicalProcess-EBI-UniProt-GOA-ACAP-ARAP_14.02.2022_00h00	2.60785e-07	1.06922e-05	3.99101e-06	4.39011e-05	[3]	Group32	0.576806	19	[ADIPOQ, AR, BMP4, CTNNB1, ESR2, FGF10, FGF7, FOXO3, HNF4A, IGF2, KIT, MAP2K7, MET, NR3C1, PTGS2, SMAD4, SPP1, STAT5A, WNT2]
GO:0070887	cellular response to chemical stimulus	GO_BiologicalProcess-EBI-UniProt-GOA-ACAP-ARAP_14.02.2022_00h00	2.33166e-12	2.44824e-10	3.99101e-06	4.39011e-05	[3]	Group32	1.12894	19	[ADIPOQ, AR, BMP4, CTNNB1, ESR2, FGF10, FGF7, FOXO3, HNF4A, KDR, KIT, MET, NR3C1, PTGS2, RHOB, SMAD4, SPP1, STAT5A, WNT2]
GO:1901576	organic substance biosynthetic process	GO_BiologicalProcess-EBI-UniProt-GOA-ACAP-ARAP_14.02.2022_00h00	4.40377e-08	2.42208e-06	3.99101e-06	4.39011e-05	[3]	Group32	0.599161	20	[ADIPOQ, AR, BMP4, CTNNB1, ESR2, FGF10, FGF7, FOXO3, HNF4A, IGF2, KDR, KIT, MAP2K7, MET, NR3C1, PTGS2, SMAD4, SPP1, STAT5A, WNT2]
GO:0031323	regulation of cellular metabolic process	GO_BiologicalProcess-EBI-UniProt-GOA-ACAP-ARAP_14.02.2022_00h00	5.30182e-09	3.71128e-07	3.99101e-06	4.39011e-05	[3, 4]	Group32	0.628366	21	[ADIPOQ, AR, BMP4, CTNNB1, ESR2, FGF10, FGF7, FOXO3, HNF4A, IGF2, KDR, KIT, MAP2K7, MET, NR3C1, PTGS2, SMAD4, SPP1, STAT5A, TIMP1, WNT2]
GO:0051171	regulation of nitrogen compound metabolic process	GO_BiologicalProcess-EBI-UniProt-GOA-ACAP-ARAP_14.02.2022_00h00	1.7544e-09	1.35089e-07	3.99101e-06	4.39011e-05	[3, 4]	Group32	0.666032	21	[ADIPOQ, AR, BMP4, CTNNB1, ESR2, FGF10, FGF7, FOXO3, HNF4A, IGF2, KDR, KIT, MAP2K7, MET, NR3C1, PTGS2, SMAD4, SPP1, STAT5A, TIMP1, WNT2]
GO:0060255	regulation of macromolecule metabolic process	GO_BiologicalProcess-EBI-UniProt-GOA-ACAP-ARAP_14.02.2022_00h00	1.27367e-08	8.27884e-07	3.99101e-06	4.39011e-05	[3, 4]	Group32	0.599829	21	[ADIPOQ, AR, BMP4, CTNNB1, ESR2, FGF10, FGF7, FOXO3, HNF4A, IGF2, KDR, KIT, MAP2K7, MET, NR3C1, PTGS2, SMAD4, SPP1, STAT5A, TIMP1, WNT2]
GO:0080090	regulation of primary metabolic process	GO_BiologicalProcess-EBI-UniProt-GOA-ACAP-ARAP_14.02.2022_00h00	2.99784e-09	2.18842e-07	3.99101e-06	4.39011e-05	[3, 4]	Group32	0.647549	21	[ADIPOQ, AR, BMP4, CTNNB1, ESR2, FGF10, FGF7, FOXO3, HNF4A, IGF2, KDR, KIT, MAP2K7, MET, NR3C1, PTGS2, SMAD4, SPP1, STAT5A, TIMP1, WNT2]
GO:0009891	positive regulation of biosynthetic process	GO_BiologicalProcess-EBI-UniProt-GOA-ACAP-ARAP_14.02.2022_00h00	1.23199e-12	1.30591e-10	3.99101e-06	4.39011e-05	[3, 4, 5]	Group32	1.45423	17	[AR, BMP4, CTNNB1, ESR2, FGF10, FGF7, FOXO3, HNF4A, KDR, MAP2K7, MET, NR3C1, PTGS2, SMAD4, SPP1, STAT5A, WNT2]
GO:0010467	gene expression	GO_BiologicalProcess-EBI-UniProt-GOA-ACAP-ARAP_14.02.2022_00h00	3.75974e-07	1.4287e-05	3.99101e-06	4.39011e-05	[4]	Group32	0.564133	19	[ADIPOQ, AR, BMP4, CTNNB1, ESR2, FGF10, FGF7, FOXO3, HNF4A, IGF2, KDR, KIT, MAP2K7, MET, NR3C1, SMAD4, SPP1, STAT5A, WNT2]
GO:0010604	positive regulation of macromolecule metabolic process	GO_BiologicalProcess-EBI-UniProt-GOA-ACAP-ARAP_14.02.2022_00h00	5.49363e-11	5.16401e-09	3.99101e-06	4.39011e-05	[3, 4, 5]	Group32	0.945274	19	[ADIPOQ, AR, BMP4, CTNNB1, ESR2, FGF10, FGF7, FOXO3, HNF4A, KDR, KIT, MAP2K7, MET, NR3C1, PTGS2, SMAD4, SPP1, STAT5A, WNT2]
GO:0031325	positive regulation of cellular metabolic process	GO_BiologicalProcess-EBI-UniProt-GOA-ACAP-ARAP_14.02.2022_00h00	1.69718e-11	1.6802e-09	3.99101e-06	4.39011e-05	[3, 4, 5]	Group32	1.0101	19	[ADIPOQ, AR, BMP4, CTNNB1, ESR2, FGF10, FGF7, FOXO3, HNF4A, KDR, KIT, MAP2K7, MET, NR3C1, PTGS2, SMAD4, SPP1, STAT5A, WNT2]
GO:0051173	positive regulation of nitrogen compound metabolic process	GO_BiologicalProcess-EBI-UniProt-GOA-ACAP-ARAP_14.02.2022_00h00	6.04177e-12	6.22302e-10	3.99101e-06	4.39011e-05	[3, 4, 5]	Group32	1.07042	19	[ADIPOQ, AR, BMP4, CTNNB1, ESR2, FGF10, FGF7, FOXO3, HNF4A, KDR, KIT, MAP2K7, MET, NR3C1, PTGS2, SMAD4, SPP1, STAT5A, WNT2]
GO:0071310	cellular response to organic substance	GO_BiologicalProcess-EBI-UniProt-GOA-ACAP-ARAP_14.02.2022_00h00	1.49136e-08	9.5447e-07	3.99101e-06	4.39011e-05	[4]	Group32	1.0728	14	[ADIPOQ, AR, BMP4, CTNNB1, ESR2, FGF10, FGF7, KDR, KIT, NR3C1, SMAD4, SPP1, STAT5A, WNT2]
GO:0010468	regulation of gene expression	GO_BiologicalProcess-EBI-UniProt-GOA-ACAP-ARAP_14.02.2022_00h00	6.90062e-09	4.69242e-07	3.99101e-06	4.39011e-05	[4, 5]	Group32	0.715901	19	[ADIPOQ, AR, BMP4, CTNNB1, ESR2, FGF10, FGF7, FOXO3, HNF4A, IGF2, KDR, KIT, MAP2K7, MET, NR3C1, SMAD4, SPP1, STAT5A, WNT2]
GO:0006351	transcription, DNA-templated	GO_BiologicalProcess-EBI-UniProt-GOA-ACAP-ARAP_14.02.2022_00h00	2.37239e-10	2.06397e-08	3.99101e-06	4.39011e-05	[6, 7, 8, 9]	Group32	0.950872	18	[ADIPOQ, AR, BMP4, CTNNB1, ESR2, FGF10, FGF7, FOXO3, HNF4A, IGF2, KIT, MAP2K7, MET, NR3C1, SMAD4, SPP1, STAT5A, WNT2]
GO:0006357	regulation of transcription by RNA polymerase II	GO_BiologicalProcess-EBI-UniProt-GOA-ACAP-ARAP_14.02.2022_00h00	2.40054e-08	1.39231e-06	3.99101e-06	4.39011e-05	[6, 7, 8, 9, 10, 11]	Group32	1.16071	13	[AR, BMP4, CTNNB1, ESR2, FGF10, FOXO3, HNF4A, IGF2, MET, NR3C1, SMAD4, STAT5A, WNT2]
GO:0006366	transcription by RNA polymerase II	GO_BiologicalProcess-EBI-UniProt-GOA-ACAP-ARAP_14.02.2022_00h00	4.16256e-08	2.37266e-06	3.99101e-06	4.39011e-05	[7, 8, 9, 10]	Group32	1.10827	13	[AR, BMP4, CTNNB1, ESR2, FGF10, FOXO3, HNF4A, IGF2, MET, NR3C1, SMAD4, STAT5A, WNT2]
GO:0045893	positive regulation of transcription, DNA-templated	GO_BiologicalProcess-EBI-UniProt-GOA-ACAP-ARAP_14.02.2022_00h00	2.05355e-11	2.01248e-09	3.99101e-06	4.39011e-05	[6, 7, 8, 9, 10, 11]	Group32	1.54639	15	[AR, BMP4, CTNNB1, ESR2, FGF10, FGF7, FOXO3, HNF4A, MAP2K7, MET, NR3C1, SMAD4, SPP1, STAT5A, WNT2]
GO:0045944	positive regulation of transcription by RNA polymerase II	GO_BiologicalProcess-EBI-UniProt-GOA-ACAP-ARAP_14.02.2022_00h00	2.26888e-08	1.36133e-06	3.99101e-06	4.39011e-05	[7, 8, 9, 10, 11, 12]	Group32	1.54494	11	[AR, BMP4, CTNNB1, FGF10, FOXO3, HNF4A, MET, NR3C1, SMAD4, STAT5A, WNT2]
GO:0048583	regulation of response to stimulus	GO_BiologicalProcess-EBI-UniProt-GOA-ACAP-ARAP_14.02.2022_00h00	1.92886e-07	8.67985e-06	2.58135e-06	3.09762e-05	[2, 3]	Group33	0.73193	16	[ADIPOQ, AR, BMP4, CTNNB1, FCGR3A, FGF10, FOXO3, GSK3B, KDR, KIT, MAP2K7, MET, PTGS2, SMAD4, STAT5A, TIMP1]
GO:0050793	regulation of developmental process	GO_BiologicalProcess-EBI-UniProt-GOA-ACAP-ARAP_14.02.2022_00h00	2.69537e-10	2.26411e-08	2.58135e-06	3.09762e-05	[2, 3]	Group33	1.15108	16	[ADIPOQ, AR, BMP4, CTNNB1, FGF10, FGF7, GSK3B, HNF4A, IGF2, KDR, KIT, PTGS2, RHOB, SMAD4, STAT5A, WNT2]
GO:0012501	programmed cell death	GO_BiologicalProcess-EBI-UniProt-GOA-ACAP-ARAP_14.02.2022_00h00	9.06988e-08	4.80704e-06	2.58135e-06	3.09762e-05	[3]	Group33	1.17302	12	[ADIPOQ, AR, BMP4, CTNNB1, FGF10, FOXO3, KDR, KIT, MET, PTGS2, RHOB, STAT5A]
GO:0023056	positive regulation of signaling	GO_BiologicalProcess-EBI-UniProt-GOA-ACAP-ARAP_14.02.2022_00h00	3.0994e-05	0.00046491	2.58135e-06	3.09762e-05	[2, 3, 4]	Group33	0.949367	9	[ADIPOQ, BMP4, CTNNB1, FGF10, KDR, KIT, MAP2K7, SMAD4, SPP1]
GO:0048584	positive regulation of response to stimulus	GO_BiologicalProcess-EBI-UniProt-GOA-ACAP-ARAP_14.02.2022_00h00	4.78958e-07	1.62846e-05	2.58135e-06	3.09762e-05	[2, 3, 4]	Group33	1.00671	12	[ADIPOQ, BMP4, CTNNB1, FGF10, FOXO3, KDR, KIT, MAP2K7, MET, PTGS2, SMAD4, STAT5A]
GO:0051094	positive regulation of developmental process	GO_BiologicalProcess-EBI-UniProt-GOA-ACAP-ARAP_14.02.2022_00h00	1.79288e-09	1.36259e-07	2.58135e-06	3.09762e-05	[2, 3, 4]	Group33	1.66667	12	[ADIPOQ, AR, BMP4, CTNNB1, FGF10, KDR, KIT, PTGS2, RHOB, SMAD4, STAT5A, WNT2]
GO:0051240	positive regulation of multicellular organismal process	GO_BiologicalProcess-EBI-UniProt-GOA-ACAP-ARAP_14.02.2022_00h00	7.16146e-09	4.79818e-07	2.58135e-06	3.09762e-05	[2, 3, 4]	Group33	1.4742	12	[ADIPOQ, BMP4, CTNNB1, FGF10, FOXO3, KDR, KIT, PTGS2, RHOB, SMAD4, STAT5A, WNT2]
GO:0010941	regulation of cell death	GO_BiologicalProcess-EBI-UniProt-GOA-ACAP-ARAP_14.02.2022_00h00	1.62854e-08	1.02598e-06	2.58135e-06	3.09762e-05	[3, 4]	Group33	1.36986	12	[ADIPOQ, AR, BMP4, CTNNB1, FGF10, KDR, KIT, MET, PTGS2, RHOB, SMAD4, STAT5A]
GO:0045595	regulation of cell differentiation	GO_BiologicalProcess-EBI-UniProt-GOA-ACAP-ARAP_14.02.2022_00h00	1.3379e-07	6.55572e-06	2.58135e-06	3.09762e-05	[3, 4]	Group33	1.2987	11	[ADIPOQ, AR, BMP4, CTNNB1, FGF10, IGF2, KIT, PTGS2, SMAD4, STAT5A, WNT2]
GO:0006915	apoptotic process	GO_BiologicalProcess-EBI-UniProt-GOA-ACAP-ARAP_14.02.2022_00h00	5.33105e-06	0.000133276	2.58135e-06	3.09762e-05	[4]	Group33	1.01729	10	[ADIPOQ, AR, BMP4, CTNNB1, FGF10, FOXO3, KDR, PTGS2, RHOB, STAT5A]
GO:0006996	organelle organization	GO_BiologicalProcess-EBI-UniProt-GOA-ACAP-ARAP_14.02.2022_00h00	0.00397338	0.0158935	2.58135e-06	3.09762e-05	[4]	Group33	0.456204	10	[BMP4, CTNNB1, FGF10, FGF7, KDR, KIT, MAP2K7, MET, NR3C1, SMAD4]
GO:0009966	regulation of signal transduction	GO_BiologicalProcess-EBI-UniProt-GOA-ACAP-ARAP_14.02.2022_00h00	3.17502e-07	1.23826e-05	2.58135e-06	3.09762e-05	[3, 4, 5]	Group33	0.841852	14	[ADIPOQ, AR, BMP4, CTNNB1, FGF10, FOXO3, GSK3B, KDR, KIT, MAP2K7, MET, PTGS2, SMAD4, TIMP1]
GO:0010647	positive regulation of cell communication	GO_BiologicalProcess-EBI-UniProt-GOA-ACAP-ARAP_14.02.2022_00h00	3.02266e-05	0.000483625	2.58135e-06	3.09762e-05	[3, 4, 5]	Group33	0.952381	9	[ADIPOQ, BMP4, CTNNB1, FGF10, KDR, KIT, MAP2K7, SMAD4, SPP1]
GO:0035556	intracellular signal transduction	GO_BiologicalProcess-EBI-UniProt-GOA-ACAP-ARAP_14.02.2022_00h00	6.99861e-07	2.30954e-05	2.58135e-06	3.09762e-05	[3, 4, 5]	Group33	0.87073	13	[ADIPOQ, BMP4, CTNNB1, FGF10, FOXO3, KDR, KIT, MAP2K7, MET, PTGS2, RHOA, RHOB, SMAD4]
GO:0045597	positive regulation of cell differentiation	GO_BiologicalProcess-EBI-UniProt-GOA-ACAP-ARAP_14.02.2022_00h00	7.05387e-08	3.80909e-06	2.58135e-06	3.09762e-05	[3, 4, 5]	Group33	1.98238	9	[ADIPOQ, AR, BMP4, CTNNB1, KIT, PTGS2, SMAD4, STAT5A, WNT2]
GO:0060548	negative regulation of cell death	GO_BiologicalProcess-EBI-UniProt-GOA-ACAP-ARAP_14.02.2022_00h00	2.32306e-08	1.37061e-06	2.58135e-06	3.09762e-05	[3, 4, 5]	Group33	1.83486	10	[AR, BMP4, CTNNB1, FGF10, KDR, KIT, MET, PTGS2, SMAD4, STAT5A]
GO:0072359	circulatory system development	GO_BiologicalProcess-EBI-UniProt-GOA-ACAP-ARAP_14.02.2022_00h00	1.33031e-05	0.000239457	2.58135e-06	3.09762e-05	[4, 5]	Group33	1.25	8	[BMP4, CTNNB1, FGF10, KDR, KIT, RHOB, SMAD4, WNT2]
GO:0000165	MAPK cascade	GO_BiologicalProcess-EBI-UniProt-GOA-ACAP-ARAP_14.02.2022_00h00	7.0921e-07	2.26947e-05	2.58135e-06	3.09762e-05	[4, 5, 6]	Group33	1.85615	8	[ADIPOQ, BMP4, CTNNB1, FGF10, KDR, KIT, MAP2K7, SMAD4]
GO:0016310	phosphorylation	GO_BiologicalProcess-EBI-UniProt-GOA-ACAP-ARAP_14.02.2022_00h00	8.99167e-07	2.6975e-05	2.58135e-06	3.09762e-05	[5]	Group33	0.949367	12	[ADIPOQ, AR, BMP4, FGF10, FGF7, GSK3B, KDR, KIT, MAP2K7, MET, PTGS2, SMAD4]
GO:1902531	regulation of intracellular signal transduction	GO_BiologicalProcess-EBI-UniProt-GOA-ACAP-ARAP_14.02.2022_00h00	3.21554e-06	8.3604e-05	2.58135e-06	3.09762e-05	[4, 5, 6]	Group33	1.07643	10	[ADIPOQ, BMP4, CTNNB1, FGF10, KDR, KIT, MAP2K7, MET, PTGS2, SMAD4]
GO:0006464	cellular protein modification process	GO_BiologicalProcess-EBI-UniProt-GOA-ACAP-ARAP_14.02.2022_00h00	0.000130654	0.00156785	2.58135e-06	3.09762e-05	[5, 6]	Group33	0.541667	13	[ADIPOQ, BMP4, CTNNB1, FGF10, FGF7, GSK3B, IGF2, KDR, KIT, MAP2K7, MET, PTGS2, SMAD4]
GO:0042981	regulation of apoptotic process	GO_BiologicalProcess-EBI-UniProt-GOA-ACAP-ARAP_14.02.2022_00h00	7.26584e-06	0.000152583	2.58135e-06	3.09762e-05	[5, 6]	Group33	1.1378	9	[ADIPOQ, AR, BMP4, CTNNB1, FGF10, KDR, PTGS2, RHOB, STAT5A]
GO:0043408	regulation of MAPK cascade	GO_BiologicalProcess-EBI-UniProt-GOA-ACAP-ARAP_14.02.2022_00h00	2.46716e-07	1.03621e-05	2.58135e-06	3.09762e-05	[5, 6, 7]	Group33	2.13333	8	[ADIPOQ, BMP4, CTNNB1, FGF10, KDR, KIT, MAP2K7, SMAD4]

## Sheet: ClueGO Results_Module 3
ID	Term	Ontology Source	Term PValue	Term PValue Corrected with Bonferroni step down	Group PValue	Group PValue Corrected with Bonferroni step down	GOLevels	GOGroups	% Associated Genes	Nr. Genes	Associated Genes Found
GO:0016021	integral component of membrane	GO_CellularComponent-EBI-UniProt-GOA-ACAP-ARAP_14.02.2022_00h00	0.000636532	0.00572879	0.000636532	0.0019096	[3, 4]	Group00	0.301963	12	[CD3E, CXCR4, FCGR1A, IFNAR1, IL6, ITGB1, MRC1, SELE, TLR10, TLR5, TLR8, TNF]
GO:0048522	positive regulation of cellular process	GO_BiologicalProcess-EBI-UniProt-GOA-ACAP-ARAP_14.02.2022_00h00	9.49295e-06	0.000151887	9.49295e-06	6.64506e-05	[2, 3, 4]	Group01	0.409191	13	[CD3E, CXCR4, FOS, IFNAR1, IL6, IRAK4, ITGB1, PPARG, SELE, TGFB1, TNF, TP53, VEGFA]
GO:0050794	regulation of cellular process	GO_BiologicalProcess-EBI-UniProt-GOA-ACAP-ARAP_14.02.2022_00h00	5.93948e-06	0.000100971	5.93948e-06	4.75158e-05	[2, 3]	Group02	0.269461	18	[ALB, CD3E, CXCR4, FCGR1A, FOS, IFNAR1, IL6, IRAK4, ITGB1, PPARG, SELE, TGFB1, TLR10, TLR5, TLR8, TNF, TP53, VEGFA]
GO:0006954	inflammatory response	GO_BiologicalProcess-EBI-UniProt-GOA-ACAP-ARAP_14.02.2022_00h00	5.13017e-09	1.69296e-07	5.13017e-09	8.20827e-08	[4]	Group03	2.1978	8	[FCGR1A, IL6, ITGB1, TGFB1, TLR10, TLR5, TLR8, TNF]
GO:0051240	positive regulation of multicellular organismal process	GO_BiologicalProcess-EBI-UniProt-GOA-ACAP-ARAP_14.02.2022_00h00	2.48465e-06	4.96929e-05	2.48465e-06	2.23618e-05	[2, 3, 4]	Group04	0.982801	8	[CD3E, FOS, IL6, TGFB1, TLR5, TLR8, TNF, VEGFA]
KEGG:05200	Pathways in cancer	KEGG_14.02.2022	5.95922e-09	1.90695e-07	5.95922e-09	8.93883e-08	[-1]	Group05	1.62749	9	[CXCR4, FOS, IFNAR1, IL6, ITGB1, PPARG, TGFB1, TP53, VEGFA]
GO:0007166	cell surface receptor signaling pathway	GO_BiologicalProcess-EBI-UniProt-GOA-ACAP-ARAP_14.02.2022_00h00	2.82061e-08	8.17977e-07	2.82061e-08	3.94886e-07	[3, 4, 5]	Group06	0.772201	12	[CD3E, CXCR4, FCGR1A, FOS, IFNAR1, IL6, IRAK4, ITGB1, PPARG, TGFB1, TNF, TP53]
GO:0032101	regulation of response to external stimulus	GO_BiologicalProcess-EBI-UniProt-GOA-ACAP-ARAP_14.02.2022_00h00	7.07581e-08	1.83971e-06	7.07581e-08	8.49097e-07	[3, 4]	Group07	1.56863	8	[CXCR4, FCGR1A, IL6, PPARG, TGFB1, TLR10, TLR8, TNF]
GO:0034097	response to cytokine	GO_BiologicalProcess-EBI-UniProt-GOA-ACAP-ARAP_14.02.2022_00h00	3.09157e-09	1.08205e-07	3.09157e-09	5.25567e-08	[4]	Group08	1.75439	9	[CXCR4, IFNAR1, IL6, IRAK4, MRC1, PPARG, SELE, TNF, TP53]
GO:0045087	innate immune response	GO_BiologicalProcess-EBI-UniProt-GOA-ACAP-ARAP_14.02.2022_00h00	1.091e-09	4.03672e-08	1.091e-09	1.96381e-08	[3, 4, 5, 6]	Group09	2.67559	8	[IFNAR1, IRAK4, MRC1, PPARG, TLR10, TLR5, TLR8, TP53]
GO:0048519	negative regulation of biological process	GO_BiologicalProcess-EBI-UniProt-GOA-ACAP-ARAP_14.02.2022_00h00	0.00510894	0.0204358	0.00510894	0.0102179	[1, 2, 3]	Group10	0.3003	9	[ALB, CD3E, IL6, ITGB1, PPARG, TGFB1, TLR8, TNF, TP53]
GO:0048583	regulation of response to stimulus	GO_BiologicalProcess-EBI-UniProt-GOA-ACAP-ARAP_14.02.2022_00h00	1.14778e-07	2.86946e-06	1.14778e-07	1.26256e-06	[2, 3]	Group11	0.594693	13	[CD3E, CXCR4, FCGR1A, IL6, IRAK4, ITGB1, PPARG, TGFB1, TLR10, TLR5, TLR8, TNF, TP53]
GO:0048584	positive regulation of response to stimulus	GO_BiologicalProcess-EBI-UniProt-GOA-ACAP-ARAP_14.02.2022_00h00	2.40566e-08	7.45755e-07	1.14778e-07	1.26256e-06	[2, 3, 4]	Group11	0.922819	11	[CD3E, CXCR4, FCGR1A, IL6, IRAK4, PPARG, TGFB1, TLR10, TLR8, TNF, TP53]
GO:0006952	defense response	GO_BiologicalProcess-EBI-UniProt-GOA-ACAP-ARAP_14.02.2022_00h00	2.88829e-13	1.12643e-11	2.28259e-12	4.33692e-11	[3]	Group12	1.67095	13	[FCGR1A, IFNAR1, IL6, IRAK4, ITGB1, MRC1, PPARG, TGFB1, TLR10, TLR5, TLR8, TNF, TP53]
GO:0051707	response to other organism	GO_BiologicalProcess-EBI-UniProt-GOA-ACAP-ARAP_14.02.2022_00h00	1.55985e-12	5.92741e-11	2.28259e-12	4.33692e-11	[2, 4]	Group12	1.8018	12	[FCGR1A, IFNAR1, IL6, IRAK4, MRC1, PPARG, TGFB1, TLR10, TLR5, TLR8, TNF, TP53]
GO:0010033	response to organic substance	GO_BiologicalProcess-EBI-UniProt-GOA-ACAP-ARAP_14.02.2022_00h00	3.07634e-08	8.61374e-07	3.07634e-08	3.99924e-07	[3]	Group13	0.766284	12	[CXCR4, FOS, IFNAR1, IL6, IRAK4, ITGB1, MRC1, PPARG, SELE, TGFB1, TNF, TP53]
GO:0071310	cellular response to organic substance	GO_BiologicalProcess-EBI-UniProt-GOA-ACAP-ARAP_14.02.2022_00h00	8.07135e-07	1.7757e-05	3.07634e-08	3.99924e-07	[4]	Group13	0.766284	10	[CXCR4, FOS, IFNAR1, IL6, IRAK4, MRC1, PPARG, TGFB1, TNF, TP53]
GO:0009966	regulation of signal transduction	GO_BiologicalProcess-EBI-UniProt-GOA-ACAP-ARAP_14.02.2022_00h00	6.2001e-05	0.000744012	6.87206e-05	0.000343603	[3, 4, 5]	Group14	0.541191	9	[CD3E, CXCR4, IL6, IRAK4, ITGB1, PPARG, TGFB1, TNF, TP53]
GO:0035556	intracellular signal transduction	GO_BiologicalProcess-EBI-UniProt-GOA-ACAP-ARAP_14.02.2022_00h00	2.78613e-06	5.29365e-05	6.87206e-05	0.000343603	[3, 4, 5]	Group14	0.669792	10	[CD3E, CXCR4, IL6, IRAK4, ITGB1, PPARG, TGFB1, TLR8, TNF, TP53]
GO:0048518	positive regulation of biological process	GO_BiologicalProcess-EBI-UniProt-GOA-ACAP-ARAP_14.02.2022_00h00	2.07394e-09	7.4662e-08	1.51314e-06	1.51314e-05	[1, 2, 3]	Group15	0.484193	17	[CD3E, CXCR4, FCGR1A, FOS, IFNAR1, IL6, IRAK4, ITGB1, PPARG, SELE, TGFB1, TLR10, TLR5, TLR8, TNF, TP53, VEGFA]
GO:0007165	signal transduction	GO_BiologicalProcess-EBI-UniProt-GOA-ACAP-ARAP_14.02.2022_00h00	5.22809e-08	1.41159e-06	1.51314e-06	1.51314e-05	[2, 3, 4]	Group15	0.442356	16	[CD3E, CXCR4, FCGR1A, FOS, IFNAR1, IL6, IRAK4, ITGB1, PPARG, TGFB1, TLR10, TLR5, TLR8, TNF, TP53, VEGFA]
GO:0019222	regulation of metabolic process	GO_BiologicalProcess-EBI-UniProt-GOA-ACAP-ARAP_14.02.2022_00h00	9.7551e-06	0.000146327	9.7551e-06	5.85306e-05	[2, 3]	Group16	0.37037	14	[CD3E, FOS, IFNAR1, IL6, ITGB1, PPARG, SELE, TGFB1, TLR10, TLR5, TLR8, TNF, TP53, VEGFA]
GO:0009893	positive regulation of metabolic process	GO_BiologicalProcess-EBI-UniProt-GOA-ACAP-ARAP_14.02.2022_00h00	1.17366e-06	2.46469e-05	9.7551e-06	5.85306e-05	[2, 3, 4]	Group16	0.552232	12	[CD3E, FOS, IFNAR1, IL6, PPARG, SELE, TGFB1, TLR5, TLR8, TNF, TP53, VEGFA]
GO:0060255	regulation of macromolecule metabolic process	GO_BiologicalProcess-EBI-UniProt-GOA-ACAP-ARAP_14.02.2022_00h00	0.000180595	0.00198655	9.7551e-06	5.85306e-05	[3, 4]	Group16	0.342759	12	[CD3E, FOS, IL6, PPARG, SELE, TGFB1, TLR10, TLR5, TLR8, TNF, TP53, VEGFA]
GO:0031325	positive regulation of cellular metabolic process	GO_BiologicalProcess-EBI-UniProt-GOA-ACAP-ARAP_14.02.2022_00h00	2.23716e-05	0.00029083	9.7551e-06	5.85306e-05	[3, 4, 5]	Group16	0.531632	10	[CD3E, FOS, IFNAR1, IL6, PPARG, SELE, TGFB1, TNF, TP53, VEGFA]
GO:0051173	positive regulation of nitrogen compound metabolic process	GO_BiologicalProcess-EBI-UniProt-GOA-ACAP-ARAP_14.02.2022_00h00	0.000669398	0.00535519	9.7551e-06	5.85306e-05	[3, 4, 5]	Group16	0.450704	8	[CD3E, FOS, IL6, PPARG, TGFB1, TNF, TP53, VEGFA]
GO:0042127	regulation of cell population proliferation	GO_BiologicalProcess-EBI-UniProt-GOA-ACAP-ARAP_14.02.2022_00h00	4.56036e-06	8.20864e-05	0.0315845	0.0315845	[3, 4]	Group17	0.906002	8	[CD3E, IL6, ITGB1, PPARG, TGFB1, TNF, TP53, VEGFA]
GO:0044260	cellular macromolecule metabolic process	GO_BiologicalProcess-EBI-UniProt-GOA-ACAP-ARAP_14.02.2022_00h00	0.00703821	0.0211146	0.0315845	0.0315845	[3, 4]	Group17	0.265393	10	[CD3E, IL6, IRAK4, ITGB1, PPARG, SELE, TGFB1, TNF, TP53, VEGFA]
GO:0048731	system development	GO_BiologicalProcess-EBI-UniProt-GOA-ACAP-ARAP_14.02.2022_00h00	0.00206175	0.0123705	0.0315845	0.0315845	[3, 4]	Group17	0.341426	9	[CD3E, FOS, IL6, ITGB1, PPARG, TGFB1, TNF, TP53, VEGFA]
GO:0031325	positive regulation of cellular metabolic process	GO_BiologicalProcess-EBI-UniProt-GOA-ACAP-ARAP_14.02.2022_00h00	2.23716e-05	0.00029083	0.0315845	0.0315845	[3, 4, 5]	Group17	0.531632	10	[CD3E, FOS, IFNAR1, IL6, PPARG, SELE, TGFB1, TNF, TP53, VEGFA]
GO:0051173	positive regulation of nitrogen compound metabolic process	GO_BiologicalProcess-EBI-UniProt-GOA-ACAP-ARAP_14.02.2022_00h00	0.000669398	0.00535519	0.0315845	0.0315845	[3, 4, 5]	Group17	0.450704	8	[CD3E, FOS, IL6, PPARG, TGFB1, TNF, TP53, VEGFA]
GO:0006468	protein phosphorylation	GO_BiologicalProcess-EBI-UniProt-GOA-ACAP-ARAP_14.02.2022_00h00	1.62559e-05	0.000227583	0.0315845	0.0315845	[6, 7]	Group17	0.762631	8	[CD3E, IL6, IRAK4, PPARG, TGFB1, TNF, TP53, VEGFA]
GO:0002682	regulation of immune system process	GO_BiologicalProcess-EBI-UniProt-GOA-ACAP-ARAP_14.02.2022_00h00	5.0356e-09	1.7121e-07	0.000299221	0.00119689	[2, 3]	Group18	1.31062	10	[CD3E, FCGR1A, FOS, IL6, PPARG, TGFB1, TLR10, TLR5, TLR8, TNF]
GO:0019222	regulation of metabolic process	GO_BiologicalProcess-EBI-UniProt-GOA-ACAP-ARAP_14.02.2022_00h00	9.7551e-06	0.000146327	0.000299221	0.00119689	[2, 3]	Group18	0.37037	14	[CD3E, FOS, IFNAR1, IL6, ITGB1, PPARG, SELE, TGFB1, TLR10, TLR5, TLR8, TNF, TP53, VEGFA]
GO:0051239	regulation of multicellular organismal process	GO_BiologicalProcess-EBI-UniProt-GOA-ACAP-ARAP_14.02.2022_00h00	3.37468e-07	8.09923e-06	0.000299221	0.00119689	[2, 3]	Group18	0.714286	11	[CD3E, FOS, IL6, PPARG, TGFB1, TLR10, TLR5, TLR8, TNF, TP53, VEGFA]
GO:0009893	positive regulation of metabolic process	GO_BiologicalProcess-EBI-UniProt-GOA-ACAP-ARAP_14.02.2022_00h00	1.17366e-06	2.46469e-05	0.000299221	0.00119689	[2, 3, 4]	Group18	0.552232	12	[CD3E, FOS, IFNAR1, IL6, PPARG, SELE, TGFB1, TLR5, TLR8, TNF, TP53, VEGFA]
GO:0043170	macromolecule metabolic process	GO_BiologicalProcess-EBI-UniProt-GOA-ACAP-ARAP_14.02.2022_00h00	0.0018445	0.0129115	0.000299221	0.00119689	[3]	Group18	0.239726	14	[CD3E, FOS, IL6, IRAK4, ITGB1, PPARG, SELE, TGFB1, TLR10, TLR5, TLR8, TNF, TP53, VEGFA]
GO:0050776	regulation of immune response	GO_BiologicalProcess-EBI-UniProt-GOA-ACAP-ARAP_14.02.2022_00h00	2.63878e-08	7.91635e-07	0.000299221	0.00119689	[3, 4]	Group18	1.78174	8	[CD3E, FCGR1A, PPARG, TGFB1, TLR10, TLR5, TLR8, TNF]
GO:0060255	regulation of macromolecule metabolic process	GO_BiologicalProcess-EBI-UniProt-GOA-ACAP-ARAP_14.02.2022_00h00	0.000180595	0.00198655	0.000299221	0.00119689	[3, 4]	Group18	0.342759	12	[CD3E, FOS, IL6, PPARG, SELE, TGFB1, TLR10, TLR5, TLR8, TNF, TP53, VEGFA]
GO:0010467	gene expression	GO_BiologicalProcess-EBI-UniProt-GOA-ACAP-ARAP_14.02.2022_00h00	0.00298763	0.0149382	0.000299221	0.00119689	[4]	Group18	0.296912	10	[CD3E, FOS, IL6, PPARG, TGFB1, TLR10, TLR5, TLR8, TNF, TP53]
GO:0010468	regulation of gene expression	GO_BiologicalProcess-EBI-UniProt-GOA-ACAP-ARAP_14.02.2022_00h00	0.000436052	0.00436052	0.000299221	0.00119689	[4, 5]	Group18	0.37679	10	[CD3E, FOS, IL6, PPARG, TGFB1, TLR10, TLR5, TLR8, TNF, TP53]
GO:0010628	positive regulation of gene expression	GO_BiologicalProcess-EBI-UniProt-GOA-ACAP-ARAP_14.02.2022_00h00	4.54326e-07	1.04495e-05	0.000299221	0.00119689	[4, 5, 6]	Group18	1.23077	8	[CD3E, IL6, PPARG, TGFB1, TLR5, TLR8, TNF, TP53]

## Sheet: ClueGO Results_Module 4
ID	Term	Ontology Source	Term PValue	Term PValue Corrected with Bonferroni step down	Group PValue	Group PValue Corrected with Bonferroni step down	GOLevels	GOGroups
GO:0016021	integral component of membrane	GO_CellularComponent-EBI-UniProt-GOA-ACAP-ARAP_14.02.2022_00h00	0.000636532	0.00572879	0.000636532	0.0019096	[3, 4]	Group00
GO:0048522	positive regulation of cellular process	GO_BiologicalProcess-EBI-UniProt-GOA-ACAP-ARAP_14.02.2022_00h00	9.49295e-06	0.000151887	9.49295e-06	6.64506e-05	[2, 3, 4]	Group01
GO:0050794	regulation of cellular process	GO_BiologicalProcess-EBI-UniProt-GOA-ACAP-ARAP_14.02.2022_00h00	5.93948e-06	0.000100971	5.93948e-06	4.75158e-05	[2, 3]	Group02
GO:0006954	inflammatory response	GO_BiologicalProcess-EBI-UniProt-GOA-ACAP-ARAP_14.02.2022_00h00	5.13017e-09	1.69296e-07	5.13017e-09	8.20827e-08	[4]	Group03
GO:0051240	positive regulation of multicellular organismal process	GO_BiologicalProcess-EBI-UniProt-GOA-ACAP-ARAP_14.02.2022_00h00	2.48465e-06	4.96929e-05	2.48465e-06	2.23618e-05	[2, 3, 4]	Group04
KEGG:05200	Pathways in cancer	KEGG_14.02.2022	5.95922e-09	1.90695e-07	5.95922e-09	8.93883e-08	[-1]	Group05
GO:0007166	cell surface receptor signaling pathway	GO_BiologicalProcess-EBI-UniProt-GOA-ACAP-ARAP_14.02.2022_00h00	2.82061e-08	8.17977e-07	2.82061e-08	3.94886e-07	[3, 4, 5]	Group06
GO:0032101	regulation of response to external stimulus	GO_BiologicalProcess-EBI-UniProt-GOA-ACAP-ARAP_14.02.2022_00h00	7.07581e-08	1.83971e-06	7.07581e-08	8.49097e-07	[3, 4]	Group07
GO:0034097	response to cytokine	GO_BiologicalProcess-EBI-UniProt-GOA-ACAP-ARAP_14.02.2022_00h00	3.09157e-09	1.08205e-07	3.09157e-09	5.25567e-08	[4]	Group08
GO:0045087	innate immune response	GO_BiologicalProcess-EBI-UniProt-GOA-ACAP-ARAP_14.02.2022_00h00	1.091e-09	4.03672e-08	1.091e-09	1.96381e-08	[3, 4, 5, 6]	Group09
GO:0048519	negative regulation of biological process	GO_BiologicalProcess-EBI-UniProt-GOA-ACAP-ARAP_14.02.2022_00h00	0.00510894	0.0204358	0.00510894	0.0102179	[1, 2, 3]	Group10
GO:0048583	regulation of response to stimulus	GO_BiologicalProcess-EBI-UniProt-GOA-ACAP-ARAP_14.02.2022_00h00	1.14778e-07	2.86946e-06	1.14778e-07	1.26256e-06	[2, 3]	Group11
GO:0048584	positive regulation of response to stimulus	GO_BiologicalProcess-EBI-UniProt-GOA-ACAP-ARAP_14.02.2022_00h00	2.40566e-08	7.45755e-07	1.14778e-07	1.26256e-06	[2, 3, 4]	Group11
GO:0006952	defense response	GO_BiologicalProcess-EBI-UniProt-GOA-ACAP-ARAP_14.02.2022_00h00	2.88829e-13	1.12643e-11	2.28259e-12	4.33692e-11	[3]	Group12
GO:0051707	response to other organism	GO_BiologicalProcess-EBI-UniProt-GOA-ACAP-ARAP_14.02.2022_00h00	1.55985e-12	5.92741e-11	2.28259e-12	4.33692e-11	[2, 4]	Group12
GO:0010033	response to organic substance	GO_BiologicalProcess-EBI-UniProt-GOA-ACAP-ARAP_14.02.2022_00h00	3.07634e-08	8.61374e-07	3.07634e-08	3.99924e-07	[3]	Group13
GO:0071310	cellular response to organic substance	GO_BiologicalProcess-EBI-UniProt-GOA-ACAP-ARAP_14.02.2022_00h00	8.07135e-07	1.7757e-05	3.07634e-08	3.99924e-07	[4]	Group13
GO:0009966	regulation of signal transduction	GO_BiologicalProcess-EBI-UniProt-GOA-ACAP-ARAP_14.02.2022_00h00	6.2001e-05	0.000744012	6.87206e-05	0.000343603	[3, 4, 5]	Group14
GO:0035556	intracellular signal transduction	GO_BiologicalProcess-EBI-UniProt-GOA-ACAP-ARAP_14.02.2022_00h00	2.78613e-06	5.29365e-05	6.87206e-05	0.000343603	[3, 4, 5]	Group14
GO:0048518	positive regulation of biological process	GO_BiologicalProcess-EBI-UniProt-GOA-ACAP-ARAP_14.02.2022_00h00	2.07394e-09	7.4662e-08	1.51314e-06	1.51314e-05	[1, 2, 3]	Group15
GO:0007165	signal transduction	GO_BiologicalProcess-EBI-UniProt-GOA-ACAP-ARAP_14.02.2022_00h00	5.22809e-08	1.41159e-06	1.51314e-06	1.51314e-05	[2, 3, 4]	Group15
GO:0019222	regulation of metabolic process	GO_BiologicalProcess-EBI-UniProt-GOA-ACAP-ARAP_14.02.2022_00h00	9.7551e-06	0.000146327	9.7551e-06	5.85306e-05	[2, 3]	Group16
GO:0009893	positive regulation of metabolic process	GO_BiologicalProcess-EBI-UniProt-GOA-ACAP-ARAP_14.02.2022_00h00	1.17366e-06	2.46469e-05	9.7551e-06	5.85306e-05	[2, 3, 4]	Group16
GO:0060255	regulation of macromolecule metabolic process	GO_BiologicalProcess-EBI-UniProt-GOA-ACAP-ARAP_14.02.2022_00h00	0.000180595	0.00198655	9.7551e-06	5.85306e-05	[3, 4]	Group16
GO:0031325	positive regulation of cellular metabolic process	GO_BiologicalProcess-EBI-UniProt-GOA-ACAP-ARAP_14.02.2022_00h00	2.23716e-05	0.00029083	9.7551e-06	5.85306e-05	[3, 4, 5]	Group16
GO:0051173	positive regulation of nitrogen compound metabolic process	GO_BiologicalProcess-EBI-UniProt-GOA-ACAP-ARAP_14.02.2022_00h00	0.000669398	0.00535519	9.7551e-06	5.85306e-05	[3, 4, 5]	Group16
GO:0042127	regulation of cell population proliferation	GO_BiologicalProcess-EBI-UniProt-GOA-ACAP-ARAP_14.02.2022_00h00	4.56036e-06	8.20864e-05	0.0315845	0.0315845	[3, 4]	Group17
GO:0044260	cellular macromolecule metabolic process	GO_BiologicalProcess-EBI-UniProt-GOA-ACAP-ARAP_14.02.2022_00h00	0.00703821	0.0211146	0.0315845	0.0315845	[3, 4]	Group17
GO:0048731	system development	GO_BiologicalProcess-EBI-UniProt-GOA-ACAP-ARAP_14.02.2022_00h00	0.00206175	0.0123705	0.0315845	0.0315845	[3, 4]	Group17
GO:0031325	positive regulation of cellular metabolic process	GO_BiologicalProcess-EBI-UniProt-GOA-ACAP-ARAP_14.02.2022_00h00	2.23716e-05	0.00029083	0.0315845	0.0315845	[3, 4, 5]	Group17
GO:0051173	positive regulation of nitrogen compound metabolic process	GO_BiologicalProcess-EBI-UniProt-GOA-ACAP-ARAP_14.02.2022_00h00	0.000669398	0.00535519	0.0315845	0.0315845	[3, 4, 5]	Group17
GO:0006468	protein phosphorylation	GO_BiologicalProcess-EBI-UniProt-GOA-ACAP-ARAP_14.02.2022_00h00	1.62559e-05	0.000227583	0.0315845	0.0315845	[6, 7]	Group17
GO:0002682	regulation of immune system process	GO_BiologicalProcess-EBI-UniProt-GOA-ACAP-ARAP_14.02.2022_00h00	5.0356e-09	1.7121e-07	0.000299221	0.00119689	[2, 3]	Group18
GO:0019222	regulation of metabolic process	GO_BiologicalProcess-EBI-UniProt-GOA-ACAP-ARAP_14.02.2022_00h00	9.7551e-06	0.000146327	0.000299221	0.00119689	[2, 3]	Group18
GO:0051239	regulation of multicellular organismal process	GO_BiologicalProcess-EBI-UniProt-GOA-ACAP-ARAP_14.02.2022_00h00	3.37468e-07	8.09923e-06	0.000299221	0.00119689	[2, 3]	Group18
GO:0009893	positive regulation of metabolic process	GO_BiologicalProcess-EBI-UniProt-GOA-ACAP-ARAP_14.02.2022_00h00	1.17366e-06	2.46469e-05	0.000299221	0.00119689	[2, 3, 4]	Group18
GO:0043170	macromolecule metabolic process	GO_BiologicalProcess-EBI-UniProt-GOA-ACAP-ARAP_14.02.2022_00h00	0.0018445	0.0129115	0.000299221	0.00119689	[3]	Group18
GO:0050776	regulation of immune response	GO_BiologicalProcess-EBI-UniProt-GOA-ACAP-ARAP_14.02.2022_00h00	2.63878e-08	7.91635e-07	0.000299221	0.00119689	[3, 4]	Group18
GO:0060255	regulation of macromolecule metabolic process	GO_BiologicalProcess-EBI-UniProt-GOA-ACAP-ARAP_14.02.2022_00h00	0.000180595	0.00198655	0.000299221	0.00119689	[3, 4]	Group18
GO:0010467	gene expression	GO_BiologicalProcess-EBI-UniProt-GOA-ACAP-ARAP_14.02.2022_00h00	0.00298763	0.0149382	0.000299221	0.00119689	[4]	Group18
GO:0010468	regulation of gene expression	GO_BiologicalProcess-EBI-UniProt-GOA-ACAP-ARAP_14.02.2022_00h00	0.000436052	0.00436052	0.000299221	0.00119689	[4, 5]	Group18
GO:0010628	positive regulation of gene expression	GO_BiologicalProcess-EBI-UniProt-GOA-ACAP-ARAP_14.02.2022_00h00	4.54326e-07	1.04495e-05	0.000299221	0.00119689	[4, 5, 6]	Group18
