# Supplementary material for: Circulating miRNAs in maternal plasma as potential biomarkers of early pregnancy in sheep
Source: Front Genet. 2022 Aug 17;13:929477. doi: 10.3389/fgene.2022.929477 (PMC9428447; doi:10.3389/fgene.2022.929477)
Supplement: Supplementary file 5 [file DataSheet1.CSV]

ALL_NODE	AverageShortestPathLength	BetweennessCentrality	ClosenessCentrality	ClusteringCoefficient	Degree	Eccentricity	GENEID	GENESYMBOL	IsSingleNode	LINK	MCODE::Clusters (1)	MCODE::Node Status (1)	MCODE::Score (1)	MIRID	name	NeighborhoodConnectivity	NODELABEL	NumberOfDirectedEdges	NumberOfUndirectedEdges	ORIG_TYPE	PartnerOfMultiEdgedNodePairs	Radiality	selected	SelfLoops	shared name	Stress	TopologicalCoefficient	TYPE
	1.333333333	0.001782722	0.75	0.939393939	12	2			FALSE		Cluster 0	Clustered	12.52631579		IL7	16.5		0	12		0	0.981481481	FALSE	0	IL7	8	0.916666667
	1	0.011167418	1	0.869281046	18	1			FALSE		Cluster 0	Clustered	14.41897233		IFNG	15.77777778		0	18		0	1	FALSE	0	IFNG	40	0.87654321
	1.055555556	0.009533431	0.947368421	0.875	17	2			FALSE		Cluster 0	Clustered	13.78571429		IL5	15.88235294		0	17		0	0.99691358	FALSE	0	IL5	34	0.882352941
	1.055555556	0.009642364	0.947368421	0.875	17	2			FALSE		Cluster 0	Clustered	14.13157895		STAT1	15.88235294		0	17		0	0.99691358	FALSE	0	STAT1	34	0.882352941
	1.166666667	0.004605063	0.857142857	0.914285714	15	2			FALSE		Cluster 0	Clustered	13.97368421		TLR7	16.26666667		0	15		0	0.990740741	FALSE	0	TLR7	18	0.903703704
	1.111111111	0.00808741	0.9	0.883333333	16	2			FALSE		Cluster 0	Clustered	14.88970588		CXCL8	16		0	16		0	0.99382716	FALSE	0	CXCL8	28	0.888888889
	1.055555556	0.007318471	0.947368421	0.897058824	17	2			FALSE		Cluster 0	Clustered	14.68398268		TLR4	16.05882353		0	17		0	0.99691358	FALSE	0	TLR4	28	0.892156863
	1.055555556	0.007318471	0.947368421	0.897058824	17	2			FALSE		Cluster 0	Clustered	14.68398268		TLR2	16.05882353		0	17		0	0.99691358	FALSE	0	TLR2	28	0.892156863
	1.222222222	0.001279956	0.818181818	0.967032967	14	2			FALSE		Cluster 0	Clustered	14.70588235		TLR6	16.64285714		0	14		0	0.987654321	FALSE	0	TLR6	6	0.924603175
	1.222222222	0.001279956	0.818181818	0.967032967	14	2			FALSE		Cluster 0	Clustered	14.70588235		TLR1	16.64285714		0	14		0	0.987654321	FALSE	0	TLR1	6	0.924603175
	1.222222222	0.003567538	0.818181818	0.923076923	14	2			FALSE		Cluster 0	Clustered	13.04347826		CTLA-4	16.35714286		0	14		0	0.987654321	FALSE	0	CTLA-4	14	0.908730159
	1.166666667	0.002805011	0.857142857	0.942857143	15	2			FALSE		Cluster 0	Clustered	14.47368421		TLR3	16.46666667		0	15		0	0.990740741	FALSE	0	TLR3	12	0.914814815
	1	0.011167418	1	0.869281046	18	1			FALSE		Cluster 0	Clustered	14.41897233		CD86	15.77777778		0	18		0	1	FALSE	0	CD86	40	0.87654321
	1.111111111	0.009820426	0.9	0.858333333	16	2			FALSE		Cluster 0	Clustered	12.24242424		ITGAX	15.8125		0	16		0	0.99382716	FALSE	0	ITGAX	34	0.878472222
	1	0.011167418	1	0.869281046	18	1			FALSE		Cluster 0	Clustered	14.41897233		CXCL10	15.77777778		0	18		0	1	FALSE	0	CXCL10	40	0.87654321
	1.166666667	0.005813223	0.857142857	0.895238095	15	2			FALSE		Cluster 0	Clustered	13.71428571		CD154	16.13333333		0	15		0	0.990740741	FALSE	0	CD154	22	0.896296296
	1.222222222	0.002872046	0.818181818	0.934065934	14	2			FALSE		Cluster 0	Seed	15.25146199		CD28	16.42857143		0	14		0	0.987654321	FALSE	0	CD28	12	0.912698413
	1.055555556	0.010323192	0.947368421	0.867647059	17	2			FALSE		Cluster 0	Clustered	13.50649351		ITGAM	15.82352941		0	17		0	0.99691358	FALSE	0	ITGAM	36	0.879084967
	1	0.011167418	1	0.869281046	18	1			FALSE		Cluster 0	Clustered	14.41897233		CD80	15.77777778		0	18		0	1	FALSE	0	CD80	40	0.87654321
