# Supplementary material for: Circulating miRNAs in maternal plasma as potential biomarkers of early pregnancy in sheep
Source: Front Genet. 2022 Aug 17;13:929477. doi: 10.3389/fgene.2022.929477 (PMC9428447; doi:10.3389/fgene.2022.929477)
Supplement: Supplementary file 6 [file DataSheet2.xlsx]

## Sheet: C12vsP12
Transcript ID(Array Design)	RefSeq mRNAs	Consensus number	Consensus tool		RefSeq mRNAs	Target gene symbol
oar-let-7i	NM_001009758	4	[pita, seed, miranda, ts]		NM_001009758	SLC15A1
oar-let-7i	NM_001009748	4	[pita, seed, miranda, ts]		NM_001009748	IFNAR1
oar-let-7i	NM_001009745	4	[pita, seed, miranda, ts]		NM_001009745	TFAP2A
oar-let-7i	NM_001009726	4	[pita, seed, miranda, ts]		NM_001009726	GPR50
oar-let-7i	NM_001308598	4	[pita, seed, miranda, ts]		NM_001308598	LOC105612261
oar-let-7i	NM_001308580	4	[pita, seed, miranda, ts]		NM_001308580	PGRMC1
oar-let-7i	NM_001135059	4	[pita, seed, miranda, ts]		NM_001135059	TLR7
oar-let-7i	NM_001278566	4	[pita, seed, miranda, ts]		NM_001278566	LHCGR
oar-let-7i	NM_001113770	4	[pita, seed, miranda, ts]		NM_001113770	ITGB1
oar-let-7i	NM_001142638	4	[pita, seed, miranda, ts]		NM_001142638	HTT
oar-let-7i	NM_001161733	4	[pita, seed, miranda, ts]		NM_001161733	EYA3
oar-let-7i	NM_001246209	4	[pita, seed, miranda, ts]		NM_001246209	TOB2
oar-let-7i	NM_001280692	4	[pita, seed, miranda, ts]		NM_001280692	SLC25A27
oar-let-7i	NM_001143664	4	[pita, seed, miranda, ts]		NM_001143664	CNGB3
oar-let-7i	NM_001009403	4	[pita, seed, miranda, ts]		NM_001009403	TP53
oar-let-7i	NM_001195319	4	[pita, seed, miranda, ts]		NM_001195319	WNT2
oar-let-7i	NM_001195318	4	[pita, seed, miranda, ts]		NM_001195318	TES
oar-let-7i	NM_001195311	4	[pita, seed, miranda, ts]		NM_001195311	CTTNBP2
oar-let-7i	NM_001009311	4	[pita, seed, miranda, ts]		NM_001009311	IGF2
oar-let-7i	NM_001267888	4	[pita, seed, miranda, ts]		NM_001267888	KITLG
oar-let-7i	NM_001159757	4	[pita, seed, miranda, ts]		NM_001159757	ADRB3
oar-let-7i	NM_001159756	4	[pita, seed, miranda, ts]		NM_001159756	SLC26A2
oar-let-7i	NM_001009191	4	[pita, seed, miranda, ts]		NM_001009191	CXCL10
oar-miR-19b	NM_001009276	4	[pita, seed, miranda, ts]		NM_001009276	IDH1
oar-miR-19b	NM_001308590	4	[pita, seed, miranda, ts]		NM_001308590	CTNNB1
oar-miR-19b	NM_001308581	4	[pita, seed, miranda, ts]		NM_001308581	UCP3
oar-miR-19b	NM_001256816	4	[pita, seed, miranda, ts]		NM_001256816	SLC25A14
oar-miR-19b	NM_001159759	4	[pita, seed, miranda, ts]		NM_001159759	OVAR-DQA1
oar-miR-19b	NM_001129737	4	[pita, seed, miranda, ts]		NM_001129737	RORB
oar-miR-19b	NM_001278560	4	[pita, seed, miranda, ts]		NM_001278560	PTGER2
oar-miR-19b	NM_001142887	4	[pita, seed, miranda, ts]		NM_001142887	BTG1
oar-miR-19b	NM_001009724	4	[pita, seed, miranda, ts]		NM_001009724	CR2
oar-miR-19b	NM_001093785	4	[pita, seed, miranda, ts]		NM_001093785	TRPM7
oar-miR-19b	NM_001126346	4	[pita, seed, miranda, ts]		NM_001126346	LIPA
oar-miR-19b	NM_001111071	4	[pita, seed, miranda, ts]		NM_001111071	MET
oar-miR-19b	NM_001282247	4	[pita, seed, miranda, ts]		NM_001282247	CD53
oar-miR-19b	NM_001306122	4	[pita, seed, miranda, ts]		NM_001306122	MBOAT4
oar-miR-19b	NM_001291507	4	[pita, seed, miranda, ts]		NM_001291507	AZIN1
oar-miR-19b	NM_001291506	4	[pita, seed, miranda, ts]		NM_001291506	AZIN1
oar-miR-19b	NM_001318075	4	[pita, seed, miranda, ts]		NM_001318075	LIG4
oar-miR-19b	NM_001252182	4	[pita, seed, miranda, ts]		NM_001252182	SLC7A11
oar-miR-19b	NM_001130023	4	[pita, seed, miranda, ts]		NM_001130023	TYRP1
oar-miR-19b	NM_001024860	4	[pita, seed, miranda, ts]		NM_001024860	TNF
oar-miR-19b	NM_001172550	4	[pita, seed, miranda, ts]		NM_001172550	F8
oar-miR-19b	NM_001009481	4	[pita, seed, miranda, ts]		NM_001009481	PRNP
oar-miR-19b	NM_001009473	4	[pita, seed, miranda, ts]		NM_001009473	DNMT1
oar-miR-19b	NM_001104933	4	[pita, seed, miranda, ts]		NM_001104933	ABHD5
oar-miR-19b	NM_001163053	4	[pita, seed, miranda, ts]		NM_001163053	SFRP2
oar-miR-19b	NM_001127673	4	[pita, seed, miranda, ts]		NM_001127673	RHOB
oar-miR-19b	NM_001163045	4	[pita, seed, miranda, ts]		NM_001163045	PDIA3
oar-miR-21	NM_001282247	4	[pita, seed, miranda, ts]		NM_001161879	MAP2K7
oar-miR-21	NM_001161879	4	[pita, seed, miranda, ts]		NM_001280694	UCP1
oar-miR-21	NM_001280694	4	[pita, seed, miranda, ts]		NM_001280672	LPAR6
oar-miR-21	NM_001280672	4	[pita, seed, miranda, ts]		NM_001277168	CXCR4
oar-miR-21	NM_001291507	4	[pita, seed, miranda, ts]		NM_001174115	SERPINB2
oar-miR-21	NM_001291506	4	[pita, seed, miranda, ts]		NM_001303455	KCNMA1
oar-miR-21	NM_001142638	4	[pita, seed, miranda, ts]		NM_001195317	ST7
oar-miR-21	NM_001277168	4	[pita, seed, miranda, ts]		NM_001267880	ST6GAL1
oar-miR-21	NM_001174115	4	[pita, seed, miranda, ts]		NM_001009392	IL6
oar-miR-21	NM_001303455	4	[pita, seed, miranda, ts]		NM_001267877	METTL4
oar-miR-21	NM_001195317	4	[pita, seed, miranda, ts]		NM_001009356	PAG9
oar-miR-21	NM_001267880	4	[pita, seed, miranda, ts]		NM_001009270	H2AZ1
oar-miR-21	NM_001009392	4	[pita, seed, miranda, ts]		NM_001009261	PRND
oar-miR-21	NM_001267877	4	[pita, seed, miranda, ts]		NM_001162551	ARL2BP
oar-miR-21	NM_001009356	4	[pita, seed, miranda, ts]		NM_001009800	TTR
oar-miR-21	NM_001127673	4	[pita, seed, miranda, ts]		NM_001278567	GLUD1
oar-miR-21	NM_001009270	4	[pita, seed, miranda, ts]		NM_001009778	ALDH1A1
oar-miR-21	NM_001009261	4	[pita, seed, miranda, ts]		NM_001009744	AGTR1
oar-miR-21	NM_001162551	4	[pita, seed, miranda, ts]		NM_001145455	MTOR
oar-miR-21	NM_001009800	4	[pita, seed, miranda, ts]		NM_001198882	TTPA
oar-miR-21	NM_001278567	4	[pita, seed, miranda, ts]		NM_001193399	KRTAP6-1
oar-miR-21	NM_001278560	4	[pita, seed, miranda, ts]		NM_001035124	ITGAL
oar-miR-21	NM_001009778	4	[pita, seed, miranda, ts]		NM_001205153	HNF4A
oar-miR-21	NM_001009744	4	[pita, seed, miranda, ts]		NM_001205152	CYP2C19
oar-miR-21	NM_001093785	4	[pita, seed, miranda, ts]		NM_001114763	KRT27
oar-miR-21	NM_001145455	4	[pita, seed, miranda, ts]		NM_001009444	BCAT1
oar-miR-23b	NM_001198882	4	[pita, seed, miranda, ts]		NM_001009438	IL12B
oar-miR-23b	NM_001280672	4	[pita, seed, miranda, ts]		NM_001009432	PTGS2
oar-miR-23b	NM_001303455	4	[pita, seed, miranda, ts]		NM_001009431	BMPR1B
oar-miR-23b	NM_001193399	4	[pita, seed, miranda, ts]		NM_001009427	XCL1
oar-miR-23b	NM_001113770	4	[pita, seed, miranda, ts]		NM_001145186	SS18L2
oar-miR-23b	NM_001035124	4	[pita, seed, miranda, ts]		NM_001145185	SOD1
oar-miR-23b	NM_001205153	4	[pita, seed, miranda, ts]		NM_001195310	CAV2
oar-miR-23b	NM_001205152	4	[pita, seed, miranda, ts]		NM_001287465	ARNT
oar-miR-23b	NM_001172550	4	[pita, seed, miranda, ts]		NM_001267889	FOXO3
oar-miR-23b	NM_001114763	4	[pita, seed, miranda, ts]		NM_001267886	SMAD4
oar-miR-23b	NM_001009473	4	[pita, seed, miranda, ts]		NM_001009373	CSN2
oar-miR-23b	NM_001009444	4	[pita, seed, miranda, ts]		NM_001110277	BMP4
oar-miR-23b	NM_001009438	4	[pita, seed, miranda, ts]		NM_001009342	IFNAR2
oar-miR-23b	NM_001009432	4	[pita, seed, miranda, ts]		NM_001025110	VEGFA
oar-miR-23b	NM_001009431	4	[pita, seed, miranda, ts]		NM_001163056	TXNDC15
oar-miR-23b	NM_001009427	4	[pita, seed, miranda, ts]		NM_001308594	KIT
oar-miR-23b	NM_001145186	4	[pita, seed, miranda, ts]		NM_001308591	CDC42
oar-miR-23b	NM_001145185	4	[pita, seed, miranda, ts]		NM_001009235	FGF7
oar-miR-23b	NM_001195318	4	[pita, seed, miranda, ts]		NM_001009214	CTLA4
oar-miR-23b	NM_001195311	4	[pita, seed, miranda, ts]		NM_001166203	STAT1
oar-miR-23b	NM_001195310	4	[pita, seed, miranda, ts]		NM_001129738	FBXL21P
oar-miR-23b	NM_001287465	4	[pita, seed, miranda, ts]		NM_001278565	KDR
oar-miR-23b	NM_001267889	4	[pita, seed, miranda, ts]		NM_001100921	PPARG
oar-miR-23b	NM_001267886	4	[pita, seed, miranda, ts]		NM_001161380	APOBEC3Z2
oar-miR-23b	NM_001009373	4	[pita, seed, miranda, ts]		NM_001038016	CD86
oar-miR-23b	NM_001110277	4	[pita, seed, miranda, ts]		NM_001142888	GDF9
oar-miR-23b	NM_001009342	4	[pita, seed, miranda, ts]		NM_001009797	LALBA
oar-miR-23b	NM_001025110	4	[pita, seed, miranda, ts]		NM_001166188	ASF1A
oar-miR-23b	NM_001163056	4	[pita, seed, miranda, ts]		NM_001009758	SLC15A1
oar-miR-23b	NM_001009276	4	[pita, seed, miranda, ts]		NM_001166179	MMP13
oar-miR-23b	NM_001009261	4	[pita, seed, miranda, ts]		NM_001009732	ATP7B
oar-miR-23b	NM_001308594	4	[pita, seed, miranda, ts]		NM_001009722	LPO
oar-miR-23b	NM_001308591	4	[pita, seed, miranda, ts]		NM_001126370	MC4R
oar-miR-23b	NM_001009235	4	[pita, seed, miranda, ts]		NM_001126360	PSPH
oar-miR-23b	NM_001009214	4	[pita, seed, miranda, ts]		NM_001126359	RABL2B
oar-miR-23b	NM_001166203	4	[pita, seed, miranda, ts]		NM_001126358	RABL2B
oar-miR-23b	NM_001129738	4	[pita, seed, miranda, ts]		NM_001306121	RELN
oar-miR-23b	NM_001278566	4	[pita, seed, miranda, ts]		NM_001161883	FNTA
oar-miR-23b	NM_001278565	4	[pita, seed, miranda, ts]		NM_001306103	LYPLA1
oar-miR-23b	NM_001100921	4	[pita, seed, miranda, ts]		NM_001161862	RAB1A
oar-miR-23b	NM_001161380	4	[pita, seed, miranda, ts]		NM_001306123	BMPR2
oar-miR-23b	NM_001038016	4	[pita, seed, miranda, ts]		NM_001306114	ST3GAL5
oar-miR-23b	NM_001142888	4	[pita, seed, miranda, ts]		NM_001306113	LATS1
oar-miR-23b	NM_001009797	4	[pita, seed, miranda, ts]		NM_001161876	RAN
oar-miR-23b	NM_001166188	4	[pita, seed, miranda, ts]		NM_001161867	RRAGC
oar-miR-23b	NM_001009758	4	[pita, seed, miranda, ts]		NM_001161861	RAB10
oar-miR-23b	NM_001166179	4	[pita, seed, miranda, ts]		NM_001024861	PYGL
oar-miR-23b	NM_001009732	4	[pita, seed, miranda, ts]		NM_001280680	LOC100135455
oar-miR-23b	NM_001009724	4	[pita, seed, miranda, ts]		NM_001280676	PDCD10
oar-miR-23b	NM_001009722	4	[pita, seed, miranda, ts]		NM_001009423	LOC443441
oar-miR-23b	NM_001126370	4	[pita, seed, miranda, ts]		NM_001113772	ITGB6
oar-miR-23b	NM_001126360	4	[pita, seed, miranda, ts]		NM_001113771	ITGAV
oar-miR-23b	NM_001126359	4	[pita, seed, miranda, ts]		NM_001199222	MYOZ2
oar-miR-23b	NM_001126358	4	[pita, seed, miranda, ts]		NM_001009397	GNRHR
oar-miR-23b	NM_001111071	4	[pita, seed, miranda, ts]		NM_001114186	NR3C1
oar-miR-23b	NM_001306121	4	[pita, seed, miranda, ts]		NM_001009376	ALB
oar-miR-23b	NM_001161883	4	[pita, seed, miranda, ts]		NM_001009350	POU1F1
oar-miR-23b	NM_001306103	4	[pita, seed, miranda, ts]		NM_001134304	ITM2B
oar-miR-23b	NM_001161862	4	[pita, seed, miranda, ts]		NM_001205149	UGT1A4
oar-miR-329a-5p	NM_001306123	4	[pita, seed, miranda, ts]		NM_001142518	ATF4
oar-miR-329a-5p	NM_001306121	4	[pita, seed, miranda, ts]		NM_001104930	RTP4
oar-miR-329a-5p	NM_001306114	4	[pita, seed, miranda, ts]		NM_001104929	SQLE
oar-miR-329a-5p	NM_001306113	4	[pita, seed, miranda, ts]		NM_001135928	TLR3
oar-miR-329a-5p	NM_001161876	4	[pita, seed, miranda, ts]		NM_001009803	IFNG
oar-miR-329a-5p	NM_001161867	4	[pita, seed, miranda, ts]		NM_001135925	TLR10
oar-miR-329a-5p	NM_001161861	4	[pita, seed, miranda, ts]		NM_001009777	IL7
oar-miR-329a-5p	NM_001024861	4	[pita, seed, miranda, ts]		NM_001009770	SLC2A3
oar-miR-329a-5p	NM_001280680	4	[pita, seed, miranda, ts]		NM_001009733	CP
oar-miR-329a-5p	NM_001280676	4	[pita, seed, miranda, ts]		NM_001040288	SLAMF1
oar-miR-329a-5p	NM_001280672	4	[pita, seed, miranda, ts]		NM_001077210	CYP2J
oar-miR-329a-5p	NM_001009481	4	[pita, seed, miranda, ts]		NM_001163594	CETN2
oar-miR-329a-5p	NM_001009444	4	[pita, seed, miranda, ts]		NM_001163593	PLAU
oar-miR-329a-5p	NM_001009432	4	[pita, seed, miranda, ts]		NM_001142890	SLC25A19
oar-miR-329a-5p	NM_001009423	4	[pita, seed, miranda, ts]		NM_001166199	NCK1
oar-miR-329a-5p	NM_001113772	4	[pita, seed, miranda, ts]		NM_001280704	PRDX6
oar-miR-329a-5p	NM_001113771	4	[pita, seed, miranda, ts]		NM_001280700	LPIN1
oar-miR-329a-5p	NM_001199222	4	[pita, seed, miranda, ts]		NM_001123003	FAS
oar-miR-329a-5p	NM_001009397	4	[pita, seed, miranda, ts]		NM_001009428	MSTN
oar-miR-329a-5p	NM_001114186	4	[pita, seed, miranda, ts]		NM_001009799	SERPINA1
oar-miR-329a-5p	NM_001009376	4	[pita, seed, miranda, ts]		NM_001009749	SELE
oar-miR-329a-5p	NM_001009350	4	[pita, seed, miranda, ts]
oar-miR-329a-5p	NM_001134304	4	[pita, seed, miranda, ts]
oar-miR-329a-5p	NM_001205149	4	[pita, seed, miranda, ts]
oar-miR-329a-5p	NM_001142518	4	[pita, seed, miranda, ts]
oar-miR-329a-5p	NM_001104930	4	[pita, seed, miranda, ts]
oar-miR-329a-5p	NM_001104929	4	[pita, seed, miranda, ts]
oar-miR-329a-5p	NM_001195317	4	[pita, seed, miranda, ts]
oar-miR-329a-5p	NM_001195310	4	[pita, seed, miranda, ts]
oar-miR-329a-5p	NM_001135928	4	[pita, seed, miranda, ts]
oar-miR-329a-5p	NM_001009803	4	[pita, seed, miranda, ts]
oar-miR-329a-5p	NM_001135925	4	[pita, seed, miranda, ts]
oar-miR-329a-5p	NM_001127673	4	[pita, seed, miranda, ts]
oar-miR-329a-5p	NM_001038016	4	[pita, seed, miranda, ts]
oar-miR-329a-5p	NM_001163045	4	[pita, seed, miranda, ts]
oar-miR-329a-5p	NM_001009777	4	[pita, seed, miranda, ts]
oar-miR-329a-5p	NM_001009770	4	[pita, seed, miranda, ts]
oar-miR-329a-5p	NM_001009745	4	[pita, seed, miranda, ts]
oar-miR-329a-5p	NM_001009733	4	[pita, seed, miranda, ts]
oar-miR-329a-5p	NM_001009732	4	[pita, seed, miranda, ts]
oar-miR-329a-5p	NM_001009724	4	[pita, seed, miranda, ts]
oar-miR-329a-5p	NM_001308594	4	[pita, seed, miranda, ts]
oar-miR-329a-5p	NM_001093785	4	[pita, seed, miranda, ts]
oar-miR-329a-5p	NM_001040288	4	[pita, seed, miranda, ts]
oar-miR-329a-5p	NM_001159756	4	[pita, seed, miranda, ts]
oar-miR-329a-5p	NM_001166203	4	[pita, seed, miranda, ts]
oar-miR-329a-5p	NM_001278566	4	[pita, seed, miranda, ts]
oar-miR-329a-5p	NM_001077210	4	[pita, seed, miranda, ts]
oar-miR-329a-5p	NM_001163594	4	[pita, seed, miranda, ts]
oar-miR-329a-5p	NM_001163593	4	[pita, seed, miranda, ts]
oar-miR-329a-5p	NM_001142890	4	[pita, seed, miranda, ts]
oar-miR-329a-5p	NM_001166199	4	[pita, seed, miranda, ts]
oar-miR-329a-5p	NM_001145455	4	[pita, seed, miranda, ts]
oar-miR-329a-5p	NM_001280704	4	[pita, seed, miranda, ts]
oar-miR-329a-5p	NM_001280700	4	[pita, seed, miranda, ts]
oar-miR-329a-5p	NM_001123003	4	[pita, seed, miranda, ts]
oar-miR-329a-5p	NM_001246209	4	[pita, seed, miranda, ts]
oar-miR-487b-3p	NM_001172550	4	[pita, seed, miranda, ts]
oar-miR-487b-3p	NM_001009481	4	[pita, seed, miranda, ts]
oar-miR-487b-3p	NM_001009428	4	[pita, seed, miranda, ts]
oar-miR-487b-3p	NM_001308580	4	[pita, seed, miranda, ts]
oar-miR-487b-3p	NM_001009799	4	[pita, seed, miranda, ts]
oar-miR-487b-3p	NM_001009749	4	[pita, seed, miranda, ts]
*Red higlight	Overlapping genes were extracted

## Sheet: C16vsP16
Transcript ID(Array Design)	RefSeq mRNAs	Consensus number	Consensus tool		RefSeq mRNAs	Target gene symbol
oar-let-7b	NM_001093785	4	[pita, seed, miranda, ts]		NM_001093785	TRPM7
oar-let-7b	NM_001009446	4	[pita, seed, miranda, ts]		NM_001009446	SLC6A4
oar-let-7b	NM_001009441	4	[pita, seed, miranda, ts]		NM_001009441	CD28
oar-let-7b	NM_001009414	4	[pita, seed, miranda, ts]		NM_001009414	CPT1A
oar-let-7b	NM_001009401	4	[pita, seed, miranda, ts]		NM_001009401	CXCL8
oar-let-7b	NM_001009400	4	[pita, seed, miranda, ts]		NM_001009400	TGFB1
oar-let-7b	NM_001009309	4	[pita, seed, miranda, ts]		NM_001009309	LOC443319
oar-let-7b	NM_001113770	4	[pita, seed, miranda, ts]		NM_001113770	ITGB1
oar-let-7b	NM_001278565	4	[pita, seed, miranda, ts]		NM_001278565	KDR
oar-let-7b	NM_001009289	4	[pita, seed, miranda, ts]		NM_001009289	FSHR
oar-let-7b	NR_107919	4	[pita, seed, miranda, ts]		NM_001009191	CXCL10
oar-let-7b	NM_001009191	4	[pita, seed, miranda, ts]		NM_001308598	LOC105612261
oar-let-7b	NM_001308598	4	[pita, seed, miranda, ts]		NM_001308580	PGRMC1
oar-let-7b	NM_001308580	4	[pita, seed, miranda, ts]		NM_001280692	SLC25A27
oar-let-7b	NM_001280692	4	[pita, seed, miranda, ts]		NM_001195319	WNT2
oar-let-7b	NM_001195319	4	[pita, seed, miranda, ts]		NM_001128153	TIMELESS
oar-let-7b	NM_001128153	4	[pita, seed, miranda, ts]		NM_001163605	ZFAND5
oar-let-7b	NM_001163605	4	[pita, seed, miranda, ts]		NM_001112816	PRKAA2
oar-let-7b	NM_001112816	4	[pita, seed, miranda, ts]		NM_001267888	KITLG
oar-let-7b	NM_001267888	4	[pita, seed, miranda, ts]		NM_001135059	TLR7
oar-let-7b	NM_001135059	4	[pita, seed, miranda, ts]		NM_001123002	CD1
oar-let-7b	NM_001123002	4	[pita, seed, miranda, ts]		NM_001009804	CYM
oar-let-7b	NM_001009804	4	[pita, seed, miranda, ts]		NM_001246280	NR5A2
oar-let-7b	NM_001246280	4	[pita, seed, miranda, ts]		NM_001009790	ABCB1
oar-let-7b	NM_001009790	4	[pita, seed, miranda, ts]		NM_001009783	IL5
oar-let-7b	NM_001009783	4	[pita, seed, miranda, ts]		NM_001009768	MAPKAP1
oar-let-7b	NM_001009768	4	[pita, seed, miranda, ts]		NM_001009750	GGCX
oar-let-7b	NM_001009750	4	[pita, seed, miranda, ts]		NM_001009749	SELE
oar-let-7b	NM_001009749	4	[pita, seed, miranda, ts]		NM_001009748	IFNAR1
oar-let-7b	NM_001009748	4	[pita, seed, miranda, ts]		NM_001278566	LHCGR
oar-miR-152	NM_001278566	4	[pita, seed, miranda, ts]		NM_001278560	PTGER2
oar-miR-152	NM_001278560	4	[pita, seed, miranda, ts]		NM_001291082	FGF5
oar-miR-152	NM_001291082	4	[pita, seed, miranda, ts]		NM_001280700	LPIN1
oar-miR-152	NM_001280700	4	[pita, seed, miranda, ts]		NM_001308597	DQA
oar-miR-152	NM_001308597	4	[pita, seed, miranda, ts]		NM_001308594	KIT
oar-miR-152	NM_001308594	4	[pita, seed, miranda, ts]		NM_001308581	UCP3
oar-miR-152	NM_001308581	4	[pita, seed, miranda, ts]		NM_001145184	SLIRP
oar-miR-152	NM_001145184	4	[pita, seed, miranda, ts]		NM_001129739	FBXL3
oar-miR-152	NM_001129739	4	[pita, seed, miranda, ts]		NM_001129738	FBXL21P
oar-miR-152	NM_001129738	4	[pita, seed, miranda, ts]		NM_001306113	LATS1
oar-miR-152	NM_001306113	4	[pita, seed, miranda, ts]		NM_001122692	PRKAG3
oar-miR-152	NM_001122692	4	[pita, seed, miranda, ts]		NM_001267882	HSD17B2
oar-miR-152	NM_001112816	4	[pita, seed, miranda, ts]		NM_001104931	FTO
oar-miR-152	NM_001267882	4	[pita, seed, miranda, ts]		NM_001246263	FGF5
oar-miR-152	NM_001104931	4	[pita, seed, miranda, ts]		NM_001009781	CFTR
oar-miR-152	NM_001246263	4	[pita, seed, miranda, ts]		NM_001009762	DYNLT3
oar-miR-152	NM_001009781	4	[pita, seed, miranda, ts]		NM_001135926	TLR5
oar-miR-152	NM_001009762	4	[pita, seed, miranda, ts]		NM_001093785	TRPM7
oar-miR-152	NM_001009750	4	[pita, seed, miranda, ts]		NM_001163055	TUBA4A
oar-miR-152	NM_001009749	4	[pita, seed, miranda, ts]		NM_001163053	SFRP2
oar-miR-152	NM_001135926	4	[pita, seed, miranda, ts]		NM_001142895	SLC25A3
oar-miR-152	NM_001093785	4	[pita, seed, miranda, ts]		NM_001142892	NFIL3
oar-miR-152	NM_001163055	4	[pita, seed, miranda, ts]		NM_001009481	PRNP
oar-miR-152	NM_001163053	4	[pita, seed, miranda, ts]		NM_001009460	HSD11B2
oar-miR-152	NM_001142895	4	[pita, seed, miranda, ts]		NM_001009432	PTGS2
oar-miR-152	NM_001142892	4	[pita, seed, miranda, ts]		NM_001100921	PPARG
oar-miR-152	NM_001009481	4	[pita, seed, miranda, ts]		NM_001306122	MBOAT4
oar-miR-152	NM_001009460	4	[pita, seed, miranda, ts]		NM_001306108	CD96
oar-miR-152	NM_001009432	4	[pita, seed, miranda, ts]		NM_001303455	KCNMA1
oar-miR-218a	NM_001163605	4	[pita, seed, miranda, ts]		NM_001163595	RCHY1
oar-miR-218a	NM_001100921	4	[pita, seed, miranda, ts]		NM_001163594	CETN2
oar-miR-218a	NM_001306122	4	[pita, seed, miranda, ts]		NM_001035124	ITGAL
oar-miR-218a	NM_001306108	4	[pita, seed, miranda, ts]		NM_001287473	CCNG1
oar-miR-218a	NM_001303455	4	[pita, seed, miranda, ts]		NM_001139455	MAPK13
oar-miR-218a	NM_001163595	4	[pita, seed, miranda, ts]		NM_001267875	ARHGAP36
oar-miR-218a	NM_001163594	4	[pita, seed, miranda, ts]		NM_001166199	NCK1
oar-miR-218a	NM_001035124	4	[pita, seed, miranda, ts]		NM_001166191	CYB5A
oar-miR-218a	NM_001287473	4	[pita, seed, miranda, ts]		NM_001082596	TAC1
oar-miR-218a	NM_001139455	4	[pita, seed, miranda, ts]		NM_001199222	MYOZ2
oar-miR-218a	NM_001267882	4	[pita, seed, miranda, ts]		NM_001009771	CA1
oar-miR-218a	NM_001267875	4	[pita, seed, miranda, ts]		NM_001009763	LEPR
oar-miR-218a	NM_001166199	4	[pita, seed, miranda, ts]		NM_001009728	SFTPA1
oar-miR-218a	NM_001166191	4	[pita, seed, miranda, ts]		NM_001009724	CR2
oar-miR-218a	NM_001123002	4	[pita, seed, miranda, ts]		NM_001009722	LPO
oar-miR-218a	NM_001082596	4	[pita, seed, miranda, ts]		NM_001135927	TLR6
oar-miR-218a	NM_001199222	4	[pita, seed, miranda, ts]		NM_001291507	AZIN1
oar-miR-218a	NM_001009781	4	[pita, seed, miranda, ts]		NM_001291506	AZIN1
oar-miR-218a	NM_001009771	4	[pita, seed, miranda, ts]		NM_001163052	SDR16C5
oar-miR-218a	NM_001009763	4	[pita, seed, miranda, ts]		NM_001205152	CYP2C19
oar-miR-218a	NM_001009728	4	[pita, seed, miranda, ts]		NM_001009457	RPS25
oar-miR-218a	NM_001009724	4	[pita, seed, miranda, ts]		NM_001009428	MSTN
oar-miR-218a	NM_001009722	4	[pita, seed, miranda, ts]		NM_001009407	TRHR
oar-miR-218a	NM_001135927	4	[pita, seed, miranda, ts]		NM_001145455	MTOR
oar-miR-218a	NM_001291507	4	[pita, seed, miranda, ts]		NM_001009397	GNRHR
oar-miR-218a	NM_001291506	4	[pita, seed, miranda, ts]		NM_001009392	IL6
oar-miR-218a	NM_001163052	4	[pita, seed, miranda, ts]		NM_001009342	IFNAR2
oar-miR-218a	NM_001205152	4	[pita, seed, miranda, ts]		NM_001078657	ABCG2
oar-miR-218a	NM_001009457	4	[pita, seed, miranda, ts]		NM_001009261	PRND
oar-miR-218a	NM_001009428	4	[pita, seed, miranda, ts]		NM_001009234	PRKACA
oar-miR-218a	NM_001009407	4	[pita, seed, miranda, ts]		NM_001009224	SPP1
oar-miR-218a	NM_001145455	4	[pita, seed, miranda, ts]		NM_001280703	SOD2
oar-miR-218a	NM_001009397	4	[pita, seed, miranda, ts]		NM_001308590	CTNNB1
oar-miR-218a	NM_001009392	4	[pita, seed, miranda, ts]		NM_001199794	C3H12orf29
oar-miR-218a	NM_001009342	4	[pita, seed, miranda, ts]		NM_001195311	CTTNBP2
oar-miR-218a	NM_001009309	4	[pita, seed, miranda, ts]		NM_001252182	SLC7A11
oar-miR-218a	NM_001078657	4	[pita, seed, miranda, ts]		NM_001040286	CCR9
oar-miR-218a	NM_001278566	4	[pita, seed, miranda, ts]		NM_001199670	LOC100527962
oar-miR-218a	NM_001009261	4	[pita, seed, miranda, ts]		NM_001131029	NR1D1
oar-miR-218a	NM_001009234	4	[pita, seed, miranda, ts]		NM_001280716	KRT71
oar-miR-218a	NM_001009224	4	[pita, seed, miranda, ts]		NM_001308584	AR
oar-miR-218a	NM_001280703	4	[pita, seed, miranda, ts]		NM_001252175	IL12RB2
oar-miR-218a	NM_001308594	4	[pita, seed, miranda, ts]		NM_001306115	CIDEC
oar-miR-218a	NM_001308590	4	[pita, seed, miranda, ts]		NM_001287463	NPAS4
oar-miR-218a	NM_001199794	4	[pita, seed, miranda, ts]		NM_001267889	FOXO3
oar-miR-218a	NM_001195311	4	[pita, seed, miranda, ts]		NM_001197180	MRC1
oar-miR-218a	NM_001252182	4	[pita, seed, miranda, ts]		NM_001009796	ATP1B1
oar-miR-218a	NM_001040286	4	[pita, seed, miranda, ts]		NM_001135929	TLR8
oar-miR-218a	NM_001199670	4	[pita, seed, miranda, ts]		NM_001163043	SQSTM1
oar-miR-299-3p	NM_001131029	4	[pita, seed, miranda, ts]		NM_001205153	HNF4A
oar-miR-299-3p	NM_001280716	4	[pita, seed, miranda, ts]		NM_001009467	PGD
oar-miR-299-3p	NM_001308594	4	[pita, seed, miranda, ts]		NM_001009378	CSN3
oar-miR-299-3p	NM_001308584	4	[pita, seed, miranda, ts]		NM_001290006	OAZ2
oar-miR-299-3p	NM_001252175	4	[pita, seed, miranda, ts]		NM_001127292	SLC25A26
oar-miR-299-3p	NM_001306115	4	[pita, seed, miranda, ts]		NM_001009797	LALBA
oar-miR-299-3p	NM_001163594	4	[pita, seed, miranda, ts]		NM_001009793	PAG5
oar-miR-299-3p	NM_001287463	4	[pita, seed, miranda, ts]		NM_001009782	LOC443348
oar-miR-299-3p	NM_001267889	4	[pita, seed, miranda, ts]		NM_001114667	FABP4
oar-miR-299-3p	NM_001197180	4	[pita, seed, miranda, ts]		NM_001260478	IL22
oar-miR-299-3p	NM_001009796	4	[pita, seed, miranda, ts]		NM_001009737	ESR2
oar-miR-299-3p	NM_001009749	4	[pita, seed, miranda, ts]		NM_001146090	PIM1
oar-miR-299-3p	NM_001135929	4	[pita, seed, miranda, ts]		NM_001009475	BIIIB4
oar-miR-299-3p	NM_001163043	4	[pita, seed, miranda, ts]		NM_001009443	HACD1
oar-miR-299-3p	NM_001205153	4	[pita, seed, miranda, ts]		NM_001009440	STX1B
oar-miR-299-3p	NM_001009467	4	[pita, seed, miranda, ts]		NM_001009418	CD3E
oar-miR-299-3p	NM_001009378	4	[pita, seed, miranda, ts]		NM_001161881	RAB5A
oar-miR-29a	NM_001290006	4	[pita, seed, miranda, ts]		NM_001009376	ALB
oar-miR-29a	NM_001127292	4	[pita, seed, miranda, ts]		NM_001009360	ATP1A1
oar-miR-29a	NM_001246280	4	[pita, seed, miranda, ts]		NM_001078652	MX2
oar-miR-29a	NM_001009797	4	[pita, seed, miranda, ts]		NM_001278567	GLUD1
oar-miR-29a	NM_001009796	4	[pita, seed, miranda, ts]		NM_001009256	ACACA
oar-miR-29a	NM_001009793	4	[pita, seed, miranda, ts]		NM_001009230	FGF10
oar-miR-29a	NM_001009782	4	[pita, seed, miranda, ts]		NM_001280707	SERPINB1
oar-miR-29a	NM_001009781	4	[pita, seed, miranda, ts]		NM_001308595	IL1RN
oar-miR-29a	NM_001009763	4	[pita, seed, miranda, ts]		NM_001308591	CDC42
oar-miR-29a	NM_001114667	4	[pita, seed, miranda, ts]		NM_001195310	CAV2
oar-miR-29a	NM_001260478	4	[pita, seed, miranda, ts]		NM_001024963	CD80
oar-miR-29a	NM_001009737	4	[pita, seed, miranda, ts]		NM_001306121	RELN
oar-miR-29a	NM_001135927	4	[pita, seed, miranda, ts]		NM_001163598	SLC30A7
oar-miR-29a	NM_001146090	4	[pita, seed, miranda, ts]		NM_001139453	FCGR2B
oar-miR-29a	NM_001009475	4	[pita, seed, miranda, ts]		NM_001139452	FCGR1A
oar-miR-29a	NM_001009443	4	[pita, seed, miranda, ts]		NM_001135060	TLR1
oar-miR-29a	NM_001009440	4	[pita, seed, miranda, ts]		NM_001166182	FOS
oar-miR-29a	NM_001009428	4	[pita, seed, miranda, ts]		NM_001123004	FCER1A
oar-miR-29a	NM_001009418	4	[pita, seed, miranda, ts]		NM_001009770	SLC2A3
oar-miR-29a	NM_001161881	4	[pita, seed, miranda, ts]		NM_001009733	CP
oar-miR-29a	NM_001009376	4	[pita, seed, miranda, ts]		NM_001130935	RGN
oar-miR-29a	NM_001009360	4	[pita, seed, miranda, ts]		NM_001130932	CLOCK
oar-miR-29a	NM_001078652	4	[pita, seed, miranda, ts]		NM_001048231	TLR2
oar-miR-29a	NM_001278567	4	[pita, seed, miranda, ts]		NM_001126348	PON2
oar-miR-29a	NM_001278565	4	[pita, seed, miranda, ts]		NM_001009410	TSHR
oar-miR-29a	NM_001009256	4	[pita, seed, miranda, ts]		NM_001127673	RHOB
oar-miR-29a	NM_001009230	4	[pita, seed, miranda, ts]		NM_001306123	BMPR2
oar-miR-29a	NM_001280707	4	[pita, seed, miranda, ts]		NM_001318079	IZUMO2
oar-miR-29a	NM_001308595	4	[pita, seed, miranda, ts]		NM_001318072	LOC105614607
oar-miR-29a	NM_001308591	4	[pita, seed, miranda, ts]		NM_001111071	MET
oar-miR-29a	NM_001195319	4	[pita, seed, miranda, ts]		NM_001185120	CRISP2
oar-miR-29a	NM_001195310	4	[pita, seed, miranda, ts]		NM_001127276	SLC25A15
oar-miR-29a	NM_001252175	4	[pita, seed, miranda, ts]		NM_001172550	F8
oar-miR-29a	NM_001024963	4	[pita, seed, miranda, ts]		NM_001161868	RABGGTB
oar-miR-29a	NM_001306121	4	[pita, seed, miranda, ts]		NM_001113771	ITGAV
oar-miR-29a	NM_001306113	4	[pita, seed, miranda, ts]		NM_001145186	SS18L2
oar-miR-29a	NM_001122692	4	[pita, seed, miranda, ts]		NM_001280676	PDCD10
oar-miR-29a	NM_001163598	4	[pita, seed, miranda, ts]		NM_001306117	NFKBIZ
oar-miR-29a	NM_001139453	4	[pita, seed, miranda, ts]		NM_001267886	SMAD4
oar-miR-29a	NM_001139452	4	[pita, seed, miranda, ts]		NM_001166194	ELAVL1
oar-miR-29a	NM_001135060	4	[pita, seed, miranda, ts]		NM_001306114	ST3GAL5
oar-miR-29a	NM_001166182	4	[pita, seed, miranda, ts]		NM_001040288	SLAMF1
oar-miR-29a	NM_001123004	4	[pita, seed, miranda, ts]		NM_001166203	STAT1
oar-miR-30d	NM_001009770	4	[pita, seed, miranda, ts]		NM_001163593	PLAU
oar-miR-30d	NM_001009733	4	[pita, seed, miranda, ts]		NM_001123003	FAS
oar-miR-30d	NM_001135927	4	[pita, seed, miranda, ts]		NM_001024861	PYGL
oar-miR-30d	NM_001291507	4	[pita, seed, miranda, ts]		NM_001134304	ITM2B
oar-miR-30d	NM_001291506	4	[pita, seed, miranda, ts]		NM_001104930	RTP4
oar-miR-30d	NM_001130935	4	[pita, seed, miranda, ts]		NM_001104929	SQLE
oar-miR-30d	NM_001130932	4	[pita, seed, miranda, ts]		NM_001246209	TOB2
oar-miR-30d	NM_001048231	4	[pita, seed, miranda, ts]		NM_001135928	TLR3
oar-miR-30d	NM_001126348	4	[pita, seed, miranda, ts]		NM_001135925	TLR10
oar-miR-30d	NM_001009410	4	[pita, seed, miranda, ts]		NM_001009803	IFNG
oar-miR-30d	NM_001113770	4	[pita, seed, miranda, ts]		NM_001163045	PDIA3
oar-miR-30d	NM_001078657	4	[pita, seed, miranda, ts]		NM_001205149	UGT1A4
oar-miR-30d	NM_001009230	4	[pita, seed, miranda, ts]		NM_001009777	IL7
oar-miR-30d	NR_107908	4	[pita, seed, miranda, ts]		NM_001009745	TFAP2A
oar-miR-30d	NM_001308594	4	[pita, seed, miranda, ts]		NM_001009732	ATP7B
oar-miR-30d	NR_107881	4	[pita, seed, miranda, ts]		NM_001159756	SLC26A2
oar-miR-30d	NM_001195319	4	[pita, seed, miranda, ts]		NM_001142890	SLC25A19
oar-miR-30d	NM_001127673	4	[pita, seed, miranda, ts]		NM_001077210	CYP2J
oar-miR-30d	NM_001306123	4	[pita, seed, miranda, ts]		NM_001161876	RAN
oar-miR-30d	NM_001318079	4	[pita, seed, miranda, ts]		NM_001161867	RRAGC
oar-miR-30d	NM_001318072	4	[pita, seed, miranda, ts]		NM_001161861	RAB10
oar-miR-30d	NM_001135060	4	[pita, seed, miranda, ts]		NM_001113772	ITGB6
oar-miR-30d	NM_001111071	4	[pita, seed, miranda, ts]		NM_001009444	BCAT1
oar-miR-30d	NM_001185120	4	[pita, seed, miranda, ts]		NM_001009423	LOC443441
oar-miR-30d	NM_001127276	4	[pita, seed, miranda, ts]		NM_001114186	NR3C1
oar-miR-323b	NM_001172550	4	[pita, seed, miranda, ts]		NM_001009350	POU1F1
oar-miR-323b	NM_001161868	4	[pita, seed, miranda, ts]		NM_001142518	ATF4
oar-miR-323b	NM_001113771	4	[pita, seed, miranda, ts]		NM_001280704	PRDX6
oar-miR-323b	NM_001278565	4	[pita, seed, miranda, ts]		NM_001280680	LOC100135455
oar-miR-323b	NM_001145186	4	[pita, seed, miranda, ts]		NM_001195317	ST7
oar-miR-323b	NM_001280676	4	[pita, seed, miranda, ts]		NM_001280672	LPAR6
oar-miR-323b	NM_001306117	4	[pita, seed, miranda, ts]		NM_001038016	CD86
oar-miR-323b	NM_001163598	4	[pita, seed, miranda, ts]		NM_001123398	DYA
oar-miR-323b	NM_001267886	4	[pita, seed, miranda, ts]		NM_001166179	MMP13
oar-miR-323b	NM_001166194	4	[pita, seed, miranda, ts]		NM_001025110	VEGFA
oar-miR-329a-5p	NM_001306123	4	[pita, seed, miranda, ts]		NM_001093788	ANXA2
oar-miR-329a-5p	NM_001306121	4	[pita, seed, miranda, ts]		NM_001290793	PEG10
oar-miR-329a-5p	NM_001306114	4	[pita, seed, miranda, ts]		NM_001009354	PAG6
oar-miR-329a-5p	NM_001306113	4	[pita, seed, miranda, ts]		NM_001256768	LIN28B
oar-miR-329a-5p	NM_001040288	4	[pita, seed, miranda, ts]		NM_001174115	SERPINB2
oar-miR-329a-5p	NM_001166203	4	[pita, seed, miranda, ts]		NM_001308583	NPFFR2
oar-miR-329a-5p	NM_001163594	4	[pita, seed, miranda, ts]		NM_001308582	DQA
oar-miR-329a-5p	NM_001163593	4	[pita, seed, miranda, ts]		NM_001308564	BMP7
oar-miR-329a-5p	NM_001166199	4	[pita, seed, miranda, ts]		NM_001161886	UBQLN1
oar-miR-329a-5p	NM_001123003	4	[pita, seed, miranda, ts]		NM_001256816	SLC25A14
oar-miR-329a-5p	NM_001024861	4	[pita, seed, miranda, ts]		NM_001009274	RCAN1
oar-miR-329a-5p	NM_001199222	4	[pita, seed, miranda, ts]		NM_001097647	LYZ
oar-miR-329a-5p	NM_001134304	4	[pita, seed, miranda, ts]		NM_001129734	ARNTL
oar-miR-329a-5p	NM_001104930	4	[pita, seed, miranda, ts]		NM_001267883	GPX5
oar-miR-329a-5p	NM_001104929	4	[pita, seed, miranda, ts]		NM_001009778	ALDH1A1
oar-miR-329a-5p	NM_001246209	4	[pita, seed, miranda, ts]		NM_001075101	CD40LG
oar-miR-329a-5p	NM_001135928	4	[pita, seed, miranda, ts]		NM_001142888	GDF9
oar-miR-329a-5p	NM_001135925	4	[pita, seed, miranda, ts]		NM_001009426	MYC
oar-miR-329a-5p	NM_001009803	4	[pita, seed, miranda, ts]		NM_001142358	LAMC2
oar-miR-329a-5p	NM_001163045	4	[pita, seed, miranda, ts]		NM_001163603	SRI
oar-miR-329a-5p	NM_001205149	4	[pita, seed, miranda, ts]		NM_001139454	FCGR3A
oar-miR-329a-5p	NM_001009777	4	[pita, seed, miranda, ts]		NM_001177677	RPL23A
oar-miR-329a-5p	NM_001009770	4	[pita, seed, miranda, ts]		NM_001127274	SLC25A17
oar-miR-329a-5p	NM_001009745	4	[pita, seed, miranda, ts]		NM_001143663	CNGA3
oar-miR-329a-5p	NM_001009733	4	[pita, seed, miranda, ts]		NM_001009775	ADORA3
oar-miR-329a-5p	NM_001009732	4	[pita, seed, miranda, ts]		NM_001135930	TLR4
oar-miR-329a-5p	NM_001009724	4	[pita, seed, miranda, ts]		NM_001093786	YBX1
oar-miR-329a-5p	NM_001159756	4	[pita, seed, miranda, ts]		NM_001126349	DTNBP1
oar-miR-329a-5p	NM_001093785	4	[pita, seed, miranda, ts]		NM_001009462	PAG4
oar-miR-329a-5p	NM_001142890	4	[pita, seed, miranda, ts]		NM_001009450	SLC34A1
oar-miR-329a-5p	NM_001077210	4	[pita, seed, miranda, ts]		NM_001009356	PAG9
oar-miR-329a-5p	NM_001145455	4	[pita, seed, miranda, ts]		NM_001009319	TIMP1
oar-miR-329a-5p	NM_001161876	4	[pita, seed, miranda, ts]		NM_001113773	PLIN1
oar-miR-329a-5p	NM_001161867	4	[pita, seed, miranda, ts]		NM_001009276	IDH1
oar-miR-329a-5p	NM_001161861	4	[pita, seed, miranda, ts]		NM_001009254	SCD
oar-miR-329a-5p	NM_001009481	4	[pita, seed, miranda, ts]		NM_001009218	DCN
oar-miR-329a-5p	NM_001113772	4	[pita, seed, miranda, ts]		NM_001142517	PRKAR1A
oar-miR-329a-5p	NM_001113771	4	[pita, seed, miranda, ts]		NM_001308565	ADIPOQ
oar-miR-329a-5p	NM_001009444	4	[pita, seed, miranda, ts]		NM_001305890	ITGAX
oar-miR-329a-5p	NM_001009432	4	[pita, seed, miranda, ts]		NM_001142514	IRAK4
oar-miR-329a-5p	NM_001009423	4	[pita, seed, miranda, ts]		NM_001009189	UGT1A9
oar-miR-329a-5p	NM_001278566	4	[pita, seed, miranda, ts]		NM_001252181	SLC24A5
oar-miR-329a-5p	NM_001114186	4	[pita, seed, miranda, ts]		NM_001190391	THRB
oar-miR-329a-5p	NM_001009397	4	[pita, seed, miranda, ts]		NM_001166188	ASF1A
oar-miR-329a-5p	NM_001009376	4	[pita, seed, miranda, ts]		NM_001143892	PSIP1
oar-miR-329a-5p	NM_001009350	4	[pita, seed, miranda, ts]		NM_001130024	DCT
oar-miR-329a-5p	NM_001142518	4	[pita, seed, miranda, ts]		NM_001009788	CAST
oar-miR-329a-5p	NM_001280704	4	[pita, seed, miranda, ts]		NM_001009772	CATHL1B
oar-miR-329a-5p	NM_001280700	4	[pita, seed, miranda, ts]		NM_001009758	SLC15A1
oar-miR-329a-5p	NM_001308594	4	[pita, seed, miranda, ts]		NM_001038622	ACLY
oar-miR-329a-5p	NM_001280680	4	[pita, seed, miranda, ts]		NM_001009451	SLC2A5
oar-miR-329a-5p	NM_001280676	4	[pita, seed, miranda, ts]		NM_001009438	IL12B
oar-miR-329a-5p	NM_001195317	4	[pita, seed, miranda, ts]		NM_001161889	RPA1
oar-miR-329a-5p	NM_001280672	4	[pita, seed, miranda, ts]		NM_001009321	GRP
oar-miR-329a-5p	NM_001195310	4	[pita, seed, miranda, ts]
oar-miR-329a-5p	NM_001127673	4	[pita, seed, miranda, ts]
oar-miR-329a-5p	NM_001038016	4	[pita, seed, miranda, ts]
oar-miR-379-5p	NM_001123398	4	[pita, seed, miranda, ts]
oar-miR-379-5p	NM_001306121	4	[pita, seed, miranda, ts]
oar-miR-379-5p	NM_001163593	4	[pita, seed, miranda, ts]
oar-miR-379-5p	NM_001135059	4	[pita, seed, miranda, ts]
oar-miR-379-5p	NM_001166179	4	[pita, seed, miranda, ts]
oar-miR-379-5p	NM_001123002	4	[pita, seed, miranda, ts]
oar-miR-379-5p	NM_001025110	4	[pita, seed, miranda, ts]
oar-miR-379-5p	NM_001246209	4	[pita, seed, miranda, ts]
oar-miR-379-5p	NM_001093788	4	[pita, seed, miranda, ts]
oar-miR-379-5p	NM_001159756	4	[pita, seed, miranda, ts]
oar-miR-379-5p	NM_001009481	4	[pita, seed, miranda, ts]
oar-miR-379-5p	NM_001009423	4	[pita, seed, miranda, ts]
oar-miR-379-5p	NM_001290793	4	[pita, seed, miranda, ts]
oar-miR-379-5p	NM_001009354	4	[pita, seed, miranda, ts]
oar-miR-379-5p	NM_001256768	4	[pita, seed, miranda, ts]
oar-miR-379-5p	NM_001174115	4	[pita, seed, miranda, ts]
oar-miR-379-5p	NM_001308583	4	[pita, seed, miranda, ts]
oar-miR-379-5p	NM_001308582	4	[pita, seed, miranda, ts]
oar-miR-379-5p	NM_001308564	4	[pita, seed, miranda, ts]
oar-miR-487a-5p	NM_001161886	4	[pita, seed, miranda, ts]
oar-miR-487a-5p	NM_001256816	4	[pita, seed, miranda, ts]
oar-miR-487a-5p	NM_001009289	4	[pita, seed, miranda, ts]
oar-miR-487a-5p	NM_001009274	4	[pita, seed, miranda, ts]
oar-miR-487a-5p	NM_001097647	4	[pita, seed, miranda, ts]
oar-miR-487a-5p	NM_001129734	4	[pita, seed, miranda, ts]
oar-miR-487a-5p	NM_001163598	4	[pita, seed, miranda, ts]
oar-miR-487a-5p	NM_001267883	4	[pita, seed, miranda, ts]
oar-miR-487a-5p	NM_001009778	4	[pita, seed, miranda, ts]
oar-miR-487a-5p	NM_001075101	4	[pita, seed, miranda, ts]
oar-miR-487a-5p	NM_001163045	4	[pita, seed, miranda, ts]
oar-miR-487a-5p	NM_001142888	4	[pita, seed, miranda, ts]
oar-miR-487a-5p	NM_001009481	4	[pita, seed, miranda, ts]
oar-miR-487a-5p	NM_001009426	4	[pita, seed, miranda, ts]
oar-miR-487a-5p	NM_001145455	4	[pita, seed, miranda, ts]
oar-miR-654-5p	NM_001199670	4	[pita, seed, miranda, ts]
oar-miR-654-5p	NM_001142358	4	[pita, seed, miranda, ts]
oar-miR-654-5p	NR_107898	4	[pita, seed, miranda, ts]
oar-miR-654-5p	NM_001163603	4	[pita, seed, miranda, ts]
oar-miR-654-5p	NM_001024963	4	[pita, seed, miranda, ts]
oar-miR-654-5p	NM_001306113	4	[pita, seed, miranda, ts]
oar-miR-654-5p	NM_001287473	4	[pita, seed, miranda, ts]
oar-miR-654-5p	NM_001139454	4	[pita, seed, miranda, ts]
oar-miR-654-5p	NM_001267875	4	[pita, seed, miranda, ts]
oar-miR-654-5p	NM_001135060	4	[pita, seed, miranda, ts]
oar-miR-654-5p	NM_001166199	4	[pita, seed, miranda, ts]
oar-miR-654-5p	NM_001111071	4	[pita, seed, miranda, ts]
oar-miR-654-5p	NM_001177677	4	[pita, seed, miranda, ts]
oar-miR-654-5p	NM_001197180	4	[pita, seed, miranda, ts]
oar-miR-654-5p	NM_001127274	4	[pita, seed, miranda, ts]
oar-miR-654-5p	NM_001143663	4	[pita, seed, miranda, ts]
oar-miR-654-5p	NM_001009782	4	[pita, seed, miranda, ts]
oar-miR-654-5p	NM_001009777	4	[pita, seed, miranda, ts]
oar-miR-654-5p	NM_001009775	4	[pita, seed, miranda, ts]
oar-miR-654-5p	NM_001009745	4	[pita, seed, miranda, ts]
oar-miR-654-5p	NM_001009732	4	[pita, seed, miranda, ts]
oar-miR-654-5p	NM_001009722	4	[pita, seed, miranda, ts]
oar-miR-654-5p	NM_001135930	4	[pita, seed, miranda, ts]
oar-miR-654-5p	NM_001291507	4	[pita, seed, miranda, ts]
oar-miR-654-5p	NM_001291506	4	[pita, seed, miranda, ts]
oar-miR-654-5p	NM_001093786	4	[pita, seed, miranda, ts]
oar-miR-654-5p	NM_001126349	4	[pita, seed, miranda, ts]
oar-miR-654-5p	NM_001009462	4	[pita, seed, miranda, ts]
oar-miR-654-5p	NM_001009450	4	[pita, seed, miranda, ts]
oar-miR-654-5p	NM_001009418	4	[pita, seed, miranda, ts]
oar-miR-654-5p	NM_001009356	4	[pita, seed, miranda, ts]
oar-miR-654-5p	NM_001009319	4	[pita, seed, miranda, ts]
oar-miR-654-5p	NM_001113773	4	[pita, seed, miranda, ts]
oar-miR-654-5p	NM_001078652	4	[pita, seed, miranda, ts]
oar-miR-654-5p	NM_001278566	4	[pita, seed, miranda, ts]
oar-miR-654-5p	NM_001009276	4	[pita, seed, miranda, ts]
oar-miR-654-5p	NM_001009254	4	[pita, seed, miranda, ts]
oar-miR-654-5p	NM_001009224	4	[pita, seed, miranda, ts]
oar-miR-654-5p	NM_001009218	4	[pita, seed, miranda, ts]
oar-miR-654-5p	NM_001142517	4	[pita, seed, miranda, ts]
oar-miR-654-5p	NM_001308565	4	[pita, seed, miranda, ts]
oar-miR-654-5p	NM_001123398	4	[pita, seed, miranda, ts]
oar-miR-654-5p	NM_001305890	4	[pita, seed, miranda, ts]
oar-miR-758-3p	NM_001009224	4	[pita, seed, miranda, ts]
oar-miR-758-3p	NM_001174115	4	[pita, seed, miranda, ts]
oar-miR-758-3p	NM_001142514	4	[pita, seed, miranda, ts]
oar-miR-758-3p	NM_001009189	4	[pita, seed, miranda, ts]
oar-miR-758-3p	NM_001308580	4	[pita, seed, miranda, ts]
oar-miR-758-3p	NM_001195311	4	[pita, seed, miranda, ts]
oar-miR-758-3p	NM_001252181	4	[pita, seed, miranda, ts]
oar-miR-758-3p	NM_001190391	4	[pita, seed, miranda, ts]
oar-miR-758-3p	NM_001139452	4	[pita, seed, miranda, ts]
oar-miR-758-3p	NM_001166188	4	[pita, seed, miranda, ts]
oar-miR-758-3p	NM_001143892	4	[pita, seed, miranda, ts]
oar-miR-758-3p	NM_001130024	4	[pita, seed, miranda, ts]
oar-miR-758-3p	NM_001009790	4	[pita, seed, miranda, ts]
oar-miR-758-3p	NM_001009788	4	[pita, seed, miranda, ts]
oar-miR-758-3p	NM_001009772	4	[pita, seed, miranda, ts]
oar-miR-758-3p	NM_001009758	4	[pita, seed, miranda, ts]
oar-miR-758-3p	NM_001009732	4	[pita, seed, miranda, ts]
oar-miR-758-3p	NM_001038622	4	[pita, seed, miranda, ts]
oar-miR-758-3p	NM_001135930	4	[pita, seed, miranda, ts]
oar-miR-758-3p	NM_001093785	4	[pita, seed, miranda, ts]
oar-miR-758-3p	NM_001048231	4	[pita, seed, miranda, ts]
oar-miR-758-3p	NM_001009451	4	[pita, seed, miranda, ts]
oar-miR-758-3p	NM_001009438	4	[pita, seed, miranda, ts]
oar-miR-758-3p	NM_001009418	4	[pita, seed, miranda, ts]
oar-miR-758-3p	NM_001161889	4	[pita, seed, miranda, ts]
oar-miR-758-3p	NM_001009321	4	[pita, seed, miranda, ts]
oar-miR-758-3p	NM_001009256	4	[pita, seed, miranda, ts]

## Sheet: C22vsP22
Transcript ID(Array Design)	RefSeq mRNAs	Consensus number	Consensus tool		RefSeq mRNAs	Target gene symbol
oar-miR-1185-3p	NM_001252175	4	[pita, seed, miranda, ts]		NM_001252175	IL12RB2
oar-miR-1185-3p	NM_001035124	4	[pita, seed, miranda, ts]		NM_001035124	ITGAL
oar-miR-1185-3p	NM_001172550	4	[pita, seed, miranda, ts]		NM_001172550	F8
oar-miR-1185-3p	NM_001009481	4	[pita, seed, miranda, ts]		NM_001009481	PRNP
oar-miR-1185-3p	NM_001009451	4	[pita, seed, miranda, ts]		NM_001009451	SLC2A5
oar-miR-1185-3p	NM_001009431	4	[pita, seed, miranda, ts]		NM_001009431	BMPR1B
oar-miR-1185-3p	NM_001142510	4	[pita, seed, miranda, ts]		NM_001142510	CDKN1C
oar-miR-1185-3p	NM_001009428	4	[pita, seed, miranda, ts]		NM_001009428	MSTN
oar-miR-1185-3p	NM_001142508	4	[pita, seed, miranda, ts]		NM_001142508	CDK1
oar-miR-1185-3p	NM_001082593	4	[pita, seed, miranda, ts]		NM_001082593	ITGAM
oar-miR-1185-3p	NM_001195318	4	[pita, seed, miranda, ts]		NM_001195318	TES
oar-miR-1185-3p	NM_001195311	4	[pita, seed, miranda, ts]		NM_001195311	CTTNBP2
oar-miR-1185-3p	NM_001195310	4	[pita, seed, miranda, ts]		NM_001195310	CAV2
oar-miR-1185-3p	NM_001009382	4	[pita, seed, miranda, ts]		NM_001009382	CD3D
oar-miR-1185-3p	NM_001009342	4	[pita, seed, miranda, ts]		NM_001009342	IFNAR2
oar-miR-1185-3p	NM_001199670	4	[pita, seed, miranda, ts]		NM_001199670	LOC100527962
oar-miR-1185-3p	NM_001163052	4	[pita, seed, miranda, ts]		NM_001163052	SDR16C5
oar-miR-1185-3p	NM_001163049	4	[pita, seed, miranda, ts]		NM_001163049	PPIL3
oar-miR-1185-3p	NM_001135220	4	[pita, seed, miranda, ts]		NM_001135220	ME1
oar-miR-1185-3p	NM_001162556	4	[pita, seed, miranda, ts]		NM_001162556	ARL5C
oar-miR-1185-3p	NM_001308590	4	[pita, seed, miranda, ts]		NM_001308590	CTNNB1
oar-miR-1185-3p	NM_001162546	4	[pita, seed, miranda, ts]		NM_001162546	ARF4
oar-miR-1185-3p	NM_001308564	4	[pita, seed, miranda, ts]		NM_001308564	BMP7
oar-miR-1185-3p	NM_001278560	4	[pita, seed, miranda, ts]		NM_001278560	PTGER2
oar-miR-1185-3p	NM_001142888	4	[pita, seed, miranda, ts]		NM_001142888	GDF9
oar-miR-1185-3p	NM_001009770	4	[pita, seed, miranda, ts]		NM_001009770	SLC2A3
oar-miR-1185-3p	NM_001009763	4	[pita, seed, miranda, ts]		NM_001009763	LEPR
oar-miR-1185-3p	NM_001009744	4	[pita, seed, miranda, ts]		NM_001009744	AGTR1
oar-miR-1185-3p	NM_001009733	4	[pita, seed, miranda, ts]		NM_001009733	CP
oar-miR-1185-3p	NM_001139446	4	[pita, seed, miranda, ts]		NM_001139446	PSMA6
oar-miR-1185-3p	NM_001126354	4	[pita, seed, miranda, ts]		NM_001126354	ERP29
oar-miR-1185-3p	NM_001111071	4	[pita, seed, miranda, ts]		NM_001111071	MET
oar-miR-1185-3p	NM_001306123	4	[pita, seed, miranda, ts]		NM_001306123	BMPR2
oar-miR-1185-3p	NM_001280695	4	[pita, seed, miranda, ts]		NM_001280695	PIGF
oar-miR-1185-3p	NM_001280676	4	[pita, seed, miranda, ts]		NM_001280676	PDCD10
oar-miR-1185-3p	NM_001291507	4	[pita, seed, miranda, ts]		NM_001291507	AZIN1
oar-miR-1185-3p	NM_001291506	4	[pita, seed, miranda, ts]		NM_001318078	SPESP1
oar-miR-1185-3p	NM_001318078	4	[pita, seed, miranda, ts]		NM_001009443	HACD1
oar-miR-29b	NM_001009443	4	[pita, seed, miranda, ts]		NM_001009418	CD3E
oar-miR-29b	NM_001009428	4	[pita, seed, miranda, ts]		NM_001009376	ALB
oar-miR-29b	NM_001009418	4	[pita, seed, miranda, ts]		NM_001078658	MB
oar-miR-29b	NM_001195310	4	[pita, seed, miranda, ts]		NM_001128153	TIMELESS
oar-miR-29b	NM_001009376	4	[pita, seed, miranda, ts]		NM_001163046	PDIA5
oar-miR-29b	NM_001078658	4	[pita, seed, miranda, ts]		NM_001009256	ACACA
oar-miR-29b	NM_001128153	4	[pita, seed, miranda, ts]		NM_001009215	BRS3
oar-miR-29b	NM_001163046	4	[pita, seed, miranda, ts]		NM_001129740	GSK3B
oar-miR-29b	NM_001009256	4	[pita, seed, miranda, ts]		NM_001278567	GLUD1
oar-miR-29b	NM_001009215	4	[pita, seed, miranda, ts]		NM_001278565	KDR
oar-miR-29b	NM_001129740	4	[pita, seed, miranda, ts]		NM_001163598	SLC30A7
oar-miR-29b	NM_001278567	4	[pita, seed, miranda, ts]		NM_001038016	CD86
oar-miR-29b	NM_001278565	4	[pita, seed, miranda, ts]		NM_001009781	CFTR
oar-miR-29b	NM_001163598	4	[pita, seed, miranda, ts]		NM_001009779	OVGP1
oar-miR-29b	NM_001038016	4	[pita, seed, miranda, ts]		NM_001009760	GHSR
oar-miR-29b	NM_001009781	4	[pita, seed, miranda, ts]		NM_001166188	ASF1A
oar-miR-29b	NM_001009779	4	[pita, seed, miranda, ts]		NM_001166182	FOS
oar-miR-29b	NM_001009770	4	[pita, seed, miranda, ts]		NM_001139453	FCGR2B
oar-miR-29b	NM_001009763	4	[pita, seed, miranda, ts]		NM_001281825	TVP23B
oar-miR-29b	NM_001009760	4	[pita, seed, miranda, ts]		NM_001246280	NR5A2
oar-miR-29b	NM_001166188	4	[pita, seed, miranda, ts]		NM_001145455	MTOR
oar-miR-29b	NM_001166182	4	[pita, seed, miranda, ts]		NM_001280707	SERPINB1
oar-miR-29b	NM_001139453	4	[pita, seed, miranda, ts]		NM_001123004	FCER1A
oar-miR-29b	NM_001281825	4	[pita, seed, miranda, ts]		NM_001306124	BPI
oar-miR-29b	NM_001246280	4	[pita, seed, miranda, ts]		NM_001306121	RELN
oar-miR-29b	NM_001145455	4	[pita, seed, miranda, ts]		NM_001306113	LATS1
oar-miR-29b	NM_001280707	4	[pita, seed, miranda, ts]		NM_001161875	RHOA
oar-miR-29b	NM_001123004	4	[pita, seed, miranda, ts]		NM_001252181	SLC24A5
oar-miR-29b	NM_001306124	4	[pita, seed, miranda, ts]		NM_001127292	SLC25A26
oar-miR-29b	NM_001306121	4	[pita, seed, miranda, ts]		NM_001127274	SLC25A17
oar-miR-29b	NM_001306113	4	[pita, seed, miranda, ts]		NM_001009475	BIIIB4
oar-miR-29b	NM_001161875	4	[pita, seed, miranda, ts]		NM_001009426	MYC
oar-miR-29b	NM_001252181	4	[pita, seed, miranda, ts]		NM_001267883	GPX5
oar-miR-29b	NM_001127292	4	[pita, seed, miranda, ts]		NM_001163045	PDIA3
oar-miR-29b	NM_001127274	4	[pita, seed, miranda, ts]		NM_001009289	FSHR
oar-miR-29b	NM_001009475	4	[pita, seed, miranda, ts]		NM_001009274	RCAN1
oar-miR-487a-5p	NM_001009481	4	[pita, seed, miranda, ts]		NM_001256816	SLC25A14
oar-miR-487a-5p	NM_001009426	4	[pita, seed, miranda, ts]		NM_001097647	LYZ
oar-miR-487a-5p	NM_001267883	4	[pita, seed, miranda, ts]		NM_001129734	ARNTL
oar-miR-487a-5p	NM_001163045	4	[pita, seed, miranda, ts]		NM_001009778	ALDH1A1
oar-miR-487a-5p	NM_001009289	4	[pita, seed, miranda, ts]		NM_001075101	CD40LG
oar-miR-487a-5p	NM_001009274	4	[pita, seed, miranda, ts]		NM_001161886	UBQLN1
oar-miR-487a-5p	NM_001256816	4	[pita, seed, miranda, ts]		NM_001009476	PTGS1
oar-miR-487a-5p	NM_001097647	4	[pita, seed, miranda, ts]		NM_001009402	STAT5A
oar-miR-487a-5p	NM_001129734	4	[pita, seed, miranda, ts]		NM_001145179	EIF1AX
oar-miR-487a-5p	NM_001163598	4	[pita, seed, miranda, ts]		NM_001129904	CYP3A24
oar-miR-487a-5p	NM_001142888	4	[pita, seed, miranda, ts]		NM_001267889	FOXO3
oar-miR-487a-5p	NM_001009778	4	[pita, seed, miranda, ts]		NM_001267877	METTL4
oar-miR-487a-5p	NM_001075101	4	[pita, seed, miranda, ts]		NM_001135928	TLR3
oar-miR-487a-5p	NM_001145455	4	[pita, seed, miranda, ts]		NM_001135925	TLR10
oar-miR-487a-5p	NM_001161886	4	[pita, seed, miranda, ts]		NM_001285801	TAF9
oar-miR-543-3p	NM_001009476	4	[pita, seed, miranda, ts]		NM_001009293	ACVR2A
oar-miR-543-3p	NM_001009402	4	[pita, seed, miranda, ts]		NM_001308594	KIT
oar-miR-543-3p	NM_001145179	4	[pita, seed, miranda, ts]		NM_001130936	ATXN3
oar-miR-543-3p	NM_001195310	4	[pita, seed, miranda, ts]		NM_001038013	NUDT16
oar-miR-543-3p	NM_001129904	4	[pita, seed, miranda, ts]		NM_001142895	SLC25A3
oar-miR-543-3p	NM_001267889	4	[pita, seed, miranda, ts]		NM_001009796	ATP1B1
oar-miR-543-3p	NM_001267877	4	[pita, seed, miranda, ts]		NM_001009790	ABCB1
oar-miR-543-3p	NM_001009342	4	[pita, seed, miranda, ts]		NM_001009726	GPR50
oar-miR-543-3p	NM_001135928	4	[pita, seed, miranda, ts]		NM_001112815	SCD5
oar-miR-543-3p	NM_001135925	4	[pita, seed, miranda, ts]		NM_001126367	ARL1
oar-miR-543-3p	NM_001285801	4	[pita, seed, miranda, ts]		NM_001093785	TRPM7
oar-miR-543-3p	NM_001163052	4	[pita, seed, miranda, ts]		NM_001280714	BMPR1A
oar-miR-543-3p	NM_001009293	4	[pita, seed, miranda, ts]		NM_001123000	CYP19
oar-miR-543-3p	NM_001308594	4	[pita, seed, miranda, ts]		NM_001246209	TOB2
oar-miR-543-3p	NM_001308590	4	[pita, seed, miranda, ts]		NM_001161891	FH
oar-miR-543-3p	NM_001256816	4	[pita, seed, miranda, ts]		NM_001161868	RABGGTB
oar-miR-543-3p	NM_001130936	4	[pita, seed, miranda, ts]		NM_001280672	LPAR6
oar-miR-543-3p	NM_001038013	4	[pita, seed, miranda, ts]		NM_001113770	ITGB1
oar-miR-543-3p	NM_001142895	4	[pita, seed, miranda, ts]		NM_001127283	RAB28
oar-miR-543-3p	NM_001009796	4	[pita, seed, miranda, ts]
oar-miR-543-3p	NM_001009790	4	[pita, seed, miranda, ts]
oar-miR-543-3p	NM_001009763	4	[pita, seed, miranda, ts]
oar-miR-543-3p	NM_001166182	4	[pita, seed, miranda, ts]
oar-miR-543-3p	NM_001009726	4	[pita, seed, miranda, ts]
oar-miR-543-3p	NM_001112815	4	[pita, seed, miranda, ts]
oar-miR-543-3p	NM_001126367	4	[pita, seed, miranda, ts]
oar-miR-543-3p	NM_001093785	4	[pita, seed, miranda, ts]
oar-miR-543-3p	NM_001280714	4	[pita, seed, miranda, ts]
oar-miR-543-3p	NM_001123000	4	[pita, seed, miranda, ts]
oar-miR-543-3p	NM_001111071	4	[pita, seed, miranda, ts]
oar-miR-543-3p	NM_001246209	4	[pita, seed, miranda, ts]
oar-miR-543-3p	NM_001161891	4	[pita, seed, miranda, ts]
oar-miR-543-3p	NM_001306113	4	[pita, seed, miranda, ts]
oar-miR-543-3p	NM_001161868	4	[pita, seed, miranda, ts]
oar-miR-543-3p	NM_001280672	4	[pita, seed, miranda, ts]
oar-miR-543-3p	NM_001113770	4	[pita, seed, miranda, ts]
oar-miR-543-3p	NM_001127283	4	[pita, seed, miranda, ts]
